# Supplementary material for: Comparison of functional classification systems
Source: NAR Genom Bioinform. 2022 Dec 1;4(4):lqac090. doi: 10.1093/nargab/lqac090 (PMC9713901; doi:10.1093/nargab/lqac090)
Supplement: lqac090_Supplemental_File [file lqac090_supplemental_file.xlsx]

## Sheet: S1 - CD-HIT vs uclust
Database	Sequences	CD-HIT 90%	USEARCH 90%
EC	247370	132002	132769
VFDB full	28856	14944	15044
VFDB core	3658	3515	3517
MetaCyc	12314	11977	11997
CARD	2702	1030	1036
Number of sequences in original databases and number of clusters obtained with CD-HIT and USEARCH in small databases. VFDB B stands for the full version of VFDB and A for core.

## Sheet: S2 - redundancy
	Sequences	CD-HIT 90	CD-HIT 70	CD-HIT 90 no. of clusters : no of sequences	CD-HIT 70 no. of clusters : no of sequences	Seq type
ARGMiner	14872	2232	1329	0.150081	0.0893626	prot
MegaRES	7868	2710	1852	0.344433	0.235384	DNA
SEED	47651793	17887631	7690916	0.375382	0.161398	prot
CARD	2702	1030	818	0.381199	0.302739	prot
VFDB full	28856	14944	11163	0.517882	0.386852	prot
EC	247370	132002	81467	0.533622	0.329333	prot
InterPro:BP	15313762	8730062	5771169	0.57008	0.376862	prot
KEGG	9262993	5802270	3034855	0.626393	0.327632	prot
EggNOG	7508298	6052763	3792140	0.806143	0.50506	prot
VFDB core	3658	3515	3398	0.960908	0.928923	prot
MetaCyc	12314	11977	11241	0.972633	0.912863	prot
Number of sequences vs number of clusters in each functional classification system.

## Sheet: S3 -- EggNOG & InterPro.BP
				GO:Biological Process
#sequences			Node	GO:0006259 DNA metabolic process	GO:0006457 protein folding	GO:0006808 regulation of nitrogen utilization	GO:0006810 transport	GO:0006950 response to stress	GO:0007155 cell adhesion	GO:0007165 signal transduction	GO:0008152 metabolic process	GO:0009405 pathogenesis	GO:0009607 response to biotic stimulus	GO:0009628 response to abiotic stimulus	GO:0016032 viral process	GO:0016070 RNA metabolic process	GO:0016226 iron-sulfur cluster assembly	GO:0019222 regulation of metabolic process	GO:0042221 response to chemical	GO:0043934 sporulation	GO:0045454 cell redox homeostasis	GO:0046718 viral entry into host cell	GO:0071840 cellular component organization or biogenesis	GO:0071973 bacterial-type flagellum-dependent cell motility	Other	Unassigned
1362	EggNOG	Information Storage And Processing	[A] RNA processing and modification	0.0580029	0.00807636	0.00146843	0.180617	0.0381791	0	0.0220264	0.499266	0	0	0.000734214	0.0124816	0.124816	0.00220264	0.0381791	0.00660793	0	0.00220264	0	0.0389134	0.00367107	0.0558003	0.0242291
3033			[B] Chromatin structure and dynamics	0.0408836	0.00824266	0.00164853	0.209364	0.0270359	0.000659413	0.0138477	0.538081	0.000659413	0.00098912	0.00263765	0.01121	0.0781405	0.00560501	0.0520936	0.00296736	0.00098912	0.00098912	0	0.0425321	0.00890208	0.0448401	0.0267062
421764			[J] Translation, ribosomal structure and biogenesis	0.0280868	0.00436974	0.000699443	0.108888	0.0216993	0.000561926	0.00605078	0.623218	0.000877268	0.00107169	0.00306332	0.00600099	0.24315	0.00132776	0.0256091	0.0022074	0.000531103	0.00140126	4.03069e-05	0.035316	0.0033597	0.0263821	0.0152336
538167			[K] Transcription	0.0434549	0.00659089	0.00104614	0.187957	0.0325642	0.000966243	0.0113924	0.508032	0.00186188	0.00162031	0.00205884	0.0104744	0.0917931	0.00183215	0.107203	0.00584205	0.000681944	0.00226881	5.76029e-05	0.0288349	0.00497243	0.0476841	0.0486875
432798			[L] Replication, recombination and repair	0.22566	0.00551065	0.000864144	0.148231	0.135805	0.000921908	0.00916132	0.439212	0.00161507	0.00438311	0.00352127	0.010409	0.0735794	0.00158735	0.0334452	0.00280962	0.000725512	0.00177681	8.54902e-05	0.0607859	0.00483135	0.0411416	0.0494018
91086		Cellular Processes And Signaling	[D] Cell cycle control, cell division, chromosome partitioning	0.0423666	0.00577476	0.00126254	0.160661	0.0315087	0.00120765	0.00847551	0.417067	0.00183343	0.00176756	0.00193224	0.0093538	0.110379	0.00171267	0.0290824	0.00320576	0.00907933	0.00206398	2.19573e-05	0.0356696	0.00500626	0.153009	0.0829985
507941			[M] Cell wall/membrane/envelope biogenesis	0.039481	0.00564633	0.000976491	0.222258	0.0284009	0.00122652	0.00947945	0.516983	0.00176792	0.00165767	0.0019707	0.0108024	0.0642516	0.00157892	0.0285643	0.00475843	0.00144308	0.00208292	8.8593e-05	0.0346339	0.00532542	0.0528743	0.0704826
90672			[N] Cell motility	0.0327554	0.0123853	0.000849215	0.205863	0.0226751	0.0016874	0.00997	0.345818	0.00166534	0.00154403	0.00148888	0.00817231	0.0515705	0.00120214	0.0276271	0.00243736	0.000551438	0.00166534	5.51438e-05	0.0880757	0.144775	0.102942	0.0800578
306365			[O] Posttranslational modification, protein turnover, chaperones	0.0457983	0.0484096	0.00099228	0.177034	0.0554012	0.00088783	0.00991301	0.530691	0.00170059	0.00158308	0.00927325	0.00940708	0.0669332	0.0120902	0.0309729	0.00533351	0.000806228	0.0186053	5.87534e-05	0.0443066	0.00569908	0.0362737	0.0417052
388018			[T] Signal transduction mechanisms	0.0461654	0.00647908	0.0026107	0.193713	0.0331428	0.00113912	0.028259	0.503606	0.00255916	0.00405394	0.00289677	0.0115201	0.0724039	0.0018427	0.052879	0.00420341	0.00070873	0.00220351	0.000100511	0.0317511	0.00671361	0.0573736	0.0640202
151326			[U] Intracellular trafficking, secretion, and vesicular transport	0.035744	0.0107516	0.000832639	0.340576	0.0255078	0.00303319	0.00837926	0.415976	0.00196265	0.00138112	0.00205517	0.00851803	0.0546502	0.00159259	0.0249726	0.00308605	0.000693866	0.00183709	4.62577e-05	0.0458811	0.00425571	0.0352616	0.082167
144488			[V] Defense mechanisms	0.0480732	0.00627042	0.000816677	0.289588	0.0348126	0.00111428	0.00998699	0.479811	0.00173717	0.00602818	0.0023739	0.0105891	0.065085	0.0021109	0.0328747	0.00856819	0.00112812	0.00584132	0.000103815	0.029428	0.00481009	0.0421004	0.0380654
2066			[W] Extracellular structures	0.0367861	0.00193611	0	0.110842	0.0242014	0.000484027	0.00871249	0.246854	0.00145208	0.000484027	0.00193611	0.00822846	0.0367861	0.00193611	0.0159729	0.000484027	0	0.000484027	0	0.0188771	0.00145208	0.0261375	0.520813
2482			[Z] Cytoskeleton	0.0249799	0.0020145	0.0020145	0.123288	0.0197421	0.0020145	0.00483481	0.300564	0.00725222	0.0020145	0.00241741	0.0136986	0.0382756	0	0.0181305	0.000805802	0.0213537	0.0012087	0	0.0221595	0.0012087	0.0253828	0.443997
470149		Metabolism	[C] Energy production and conversion	0.0420867	0.00619591	0.00110816	0.224154	0.0316176	0.000880572	0.0105137	0.606816	0.00169521	0.00147613	0.00201851	0.0104222	0.0645497	0.00243965	0.031992	0.00392003	0.000952889	0.00208019	6.16826e-05	0.0285144	0.0055727	0.0370202	0.0231118
671921			[E] Amino acid transport and metabolism	0.0375952	0.00554827	0.0040853	0.235943	0.027658	0.000876591	0.00940736	0.585831	0.00133498	0.00158501	0.00193922	0.00910821	0.0570633	0.00179485	0.0305646	0.00307774	0.00078283	0.00204488	6.10191e-05	0.0251131	0.004758	0.0343895	0.0145508
195646			[F] Nucleotide transport and metabolism	0.0323084	0.00454903	0.000828026	0.142594	0.0245034	0.000695133	0.00719667	0.701062	0.00119093	0.00128804	0.00163561	0.00647598	0.0576705	0.00115004	0.0256024	0.00259142	0.000736023	0.00162027	2.55564e-05	0.0199442	0.00360345	0.0251372	0.0143831
504786			[G] Carbohydrate transport and metabolism	0.034369	0.00506155	0.000828074	0.285042	0.0245074	0.0010341	0.00857591	0.541069	0.00147587	0.00117476	0.00174926	0.00935446	0.0522301	0.00131739	0.0263656	0.00258129	0.000879581	0.00168784	6.33932e-05	0.0235129	0.00420772	0.0316808	0.0265895
277261			[H] Coenzyme transport and metabolism	0.0330663	0.00485824	0.000771836	0.14214	0.0232993	0.000685275	0.00820527	0.694937	0.0013453	0.00117579	0.00147875	0.00827379	0.0533324	0.0013994	0.025467	0.00313423	0.000685275	0.00185385	2.88537e-05	0.0217304	0.00415132	0.0290701	0.020331
267004			[I] Lipid transport and metabolism	0.0427447	0.0061235	0.00102995	0.184728	0.0319134	0.00107489	0.0103294	0.612369	0.00151683	0.00163293	0.00178274	0.0104605	0.065617	0.00189885	0.0314864	0.00400369	0.000535573	0.00230708	0.000112358	0.0286587	0.00523213	0.0364976	0.0235315
452257			[P] Inorganic ion transport and metabolism	0.0395483	0.00557648	0.00109451	0.347104	0.0339453	0.000758418	0.0102773	0.452252	0.00157433	0.00161855	0.00170257	0.00933761	0.0609786	0.00240571	0.0344583	0.00488881	0.000647862	0.00227525	9.50787e-05	0.0259631	0.00495515	0.0461176	0.0207161
142354			[Q] Secondary metabolites biosynthesis, transport and catabolism	0.0435674	0.00596401	0.000997513	0.200282	0.0300237	0.00150329	0.0116189	0.562422	0.00286609	0.00143305	0.00182643	0.0118648	0.0633351	0.00171404	0.0338171	0.00441154	0.000744623	0.00245866	9.83464e-05	0.0305998	0.00540203	0.0406311	0.0493137
1612802			[S] Function unknown	0.046643	0.00707836	0.00115823	0.201766	0.0351754	0.00103795	0.0154284	0.507933	0.00186632	0.00183346	0.00241071	0.0113449	0.0786426	0.00229228	0.0399144	0.00431237	0.000871775	0.00237847	0.000103546	0.032681	0.00564359	0.0452876	0.0735732
A. Mapping of EggNOG nodes onto InterPro:BP							0.200984				0.505647
				EggNOG
				Information Storage And Processing					Cellular Processes And Signaling									Metabolism								Poorly Characterized
#sequences			Node	[A] RNA processing and modification	[B] Chromatin structure and dynamics	[J] Translation, ribosomal structure and biogenesis	[K] Transcription	[L] Replication, recombination and repair	[D] Cell cycle control, cell division, chromosome partitioning	[M] Cell wall/membrane/envelope biogenesis	[N] Cell motility	[O] Posttranslational modification, protein turnover, chaperones	[T] Signal transduction mechanisms	[U] Intracellular trafficking, secretion, and vesicular transport	[V] Defense mechanisms	[W] Extracellular structures	[Z] Cytoskeleton	[C] Energy production and conversion	[E] Amino acid transport and metabolism	[F] Nucleotide transport and metabolism	[G] Carbohydrate transport and metabolism	[H] Coenzyme transport and metabolism	[I] Lipid transport and metabolism	[P] Inorganic ion transport and metabolism	[Q] Secondary metabolites biosynthesis, transport and catabolism	[S] Function unknown	Unassigned
738833		GO:Biological Process	GO:0006259 DNA metabolic process	8.66231e-05	0.000223325	0.0199883	0.0301516	0.26886	0.00484954	0.0285234	0.00509046	0.020504	0.0207774	0.0084647	0.0100388	9.4744e-05	0.000197609	0.0458642	0.0385459	0.0108861	0.0310936	0.0147327	0.0151198	0.0264431	0.00913874	0.0898525	0.310948
105238			GO:0006457 protein folding	0.000104525	0.000199548	0.0199073	0.0303503	0.0262928	0.00481765	0.0287254	0.0385982	0.265741	0.0205059	0.0426462	0.00825747	7.60182e-05	0.000266064	0.0387408	0.0404512	0.0106615	0.0320892	0.0152036	0.0152226	0.0266634	0.00978734	0.0914023	0.277447
13621			GO:0006808 regulation of nitrogen utilization	7.3416e-05	7.3416e-05	0.0250349	0.0359739	0.0262095	0.00631378	0.034065	0.00587328	0.0181338	0.103737	0.00969092	0.00814918	0.000220248	0.000220248	0.0399383	0.277733	0.0115997	0.0334777	0.0160781	0.0179135	0.0352397	0.0096175	0.105572	0.18978
2900542			GO:0006810 transport	7.75717e-05	0.000208926	0.02026	0.0326915	0.0249557	0.0046743	0.0539847	0.00983954	0.0197108	0.0226227	0.0293555	0.0197618	9.68784e-05	0.000223751	0.0668637	0.0802695	0.0147993	0.0955318	0.0180566	0.0165486	0.0868076	0.0113455	0.107512	0.278127
511789			GO:0006950 response to stress	8.20651e-05	0.0001739	0.0227418	0.0328436	0.214057	0.00544951	0.0290921	0.00512516	0.0479905	0.0213662	0.00856603	0.0110045	0.000103558	0.000220794	0.0424198	0.0400634	0.0116904	0.0316302	0.015354	0.0160242	0.0418981	0.00928508	0.102443	0.300978
28619			GO:0007155 cell adhesion	6.98836e-05	0.000139767	0.0135924	0.0215591	0.0191481	0.00317971	0.0427338	0.0176107	0.0153744	0.0157588	0.0501415	0.00635941	0.000594011	0.000314476	0.0414759	0.0266956	0.00772214	0.0357455	0.00950418	0.0112163	0.0193927	0.0106573	0.0727139	0.566372
320169			GO:0007165 signal transduction	6.55904e-05	0.000159291	0.0135179	0.0210826	0.0162633	0.00590938	0.0186058	0.00368555	0.0124216	0.0589689	0.00561891	0.00518164	6.55904e-05	0.00341695	0.0458726	0.02608	0.00781775	0.0235126	0.00981981	0.0106756	0.0199114	0.00752415	0.0991882	0.598262
8638795			GO:0008152 metabolic process	7.24638e-05	0.000174561	0.0515259	0.0358545	0.0274623	0.00412859	0.0395939	0.00492534	0.023371	0.0203154	0.00926356	0.00885401	7.59365e-05	0.000255938	0.155753	0.0672951	0.0273946	0.0521812	0.0363967	0.0229928	0.0299477	0.012892	0.0899046	0.291906
67786			GO:0009405 pathogenesis	0	8.85139e-05	0.0102529	0.017747	0.0159177	0.00374709	0.021022	0.0044847	0.0122297	0.0181748	0.00714012	0.00511905	0.000236037	0.000781872	0.0601304	0.0244151	0.00649102	0.0217449	0.00787773	0.00879238	0.0174962	0.0110495	0.0552326	0.67778
29777			GO:0009607 response to biotic stimulus	3.3583e-05	0.000201498	0.018605	0.0277059	0.0915472	0.0047352	0.0275716	0.00523894	0.0146422	0.0675353	0.00762333	0.0482587	0.000134332	0.000402996	0.0416765	0.0330121	0.00930248	0.0286799	0.0134668	0.0124257	0.0245827	0.00819424	0.0988011	0.423851
42911			GO:0009628 response to abiotic stimulus	4.66081e-05	0.000186432	0.0468178	0.0252383	0.0614062	0.00414812	0.025215	0.00389178	0.115565	0.121041	0.0080399	0.00731747	6.99121e-05	0.000652513	0.0468877	0.032113	0.0102072	0.0295961	0.0124677	0.0133532	0.0240731	0.00843607	0.0763208	0.335788
504365			GO:0016032 viral process	3.96538e-05	7.33596e-05	0.0107759	0.0143368	0.014428	0.00211553	0.0145153	0.00235544	0.00895185	0.0094158	0.00413193	0.00417356	5.55154e-05	0.000372746	0.0574108	0.0175984	0.00563877	0.0191092	0.00709803	0.00753423	0.0155265	0.00594213	0.0405797	0.742827
1111292			GO:0016070 RNA metabolic process	0.000544411	0.000220464	0.168225	0.0519314	0.03516	0.0125988	0.0315237	0.00530824	0.0199857	0.0215911	0.0086107	0.00813828	8.36864e-05	0.000203367	0.0462462	0.0382744	0.0141619	0.0333522	0.0166446	0.0148512	0.0281348	0.00909302	0.113347	0.335866
28224			GO:0016226 iron-sulfur cluster assembly	0.000141723	0.000318878	0.0227466	0.0325964	0.0265377	0.00449972	0.0314626	0.00474773	0.225553	0.0199476	0.00903486	0.00946003	0.000106293	0.000106293	0.0597364	0.0528628	0.0111253	0.0313563	0.0163336	0.0157313	0.0529337	0.00984977	0.119933	0.253827
591378			GO:0019222 regulation of metabolic process	6.42567e-05	0.000213062	0.0252089	0.145119	0.0291539	0.00393995	0.0259293	0.0052978	0.0161166	0.0440463	0.00770404	0.00750958	8.28573e-05	0.000231662	0.040803	0.040174	0.0120278	0.0297965	0.014872	0.0143225	0.0301262	0.00933075	0.106864	0.402423
65278			GO:0042221 response to chemical	4.59573e-05	0.000153191	0.0259046	0.0694874	0.0240816	0.00439658	0.0623947	0.00464169	0.0362756	0.0274978	0.00854806	0.0802567	4.59573e-05	0.000321701	0.0488986	0.0422501	0.0102944	0.0302859	0.021171	0.0155948	0.0482092	0.0130519	0.126643	0.316431
8838			GO:0043934 sporulation	0.000113148	0.000226296	0.0239873	0.0341706	0.0317945	0.117674	0.0836162	0.00633628	0.0200272	0.0242136	0.00893867	0.0101833	0	0.00724146	0.0393754	0.0468432	0.0131251	0.0400543	0.0179905	0.0145961	0.0303236	0.0109753	0.128083	0.309799
30309			GO:0045454 cell redox homeostasis	0.000131974	0.000230955	0.0223366	0.0345112	0.0297271	0.00494903	0.0327955	0.00554291	0.29704	0.0231614	0.010096	0.0472137	0.000131974	0.000230955	0.0373156	0.0467188	0.0128675	0.0324986	0.0193012	0.0169587	0.03042	0.0110858	0.103897	0.193243
5022			GO:0046718 viral entry into host cell	0	0	0.0125448	0.0113501	0.0143369	0.00139387	0.0280765	0.00159299	0.00637196	0.00796495	0.00199124	0.00477897	0.000199124	0.000398248	0.0633214	0.0151334	0.00537634	0.0223019	0.00537634	0.00776583	0.017722	0.00637196	0.0360414	0.734369
665661			GO:0071840 cellular component organization or biogenesis	7.51133e-05	0.000250878	0.0339617	0.0231995	0.0822836	0.00658443	0.0403343	0.0252621	0.0356323	0.0163612	0.0189796	0.00669109	7.96201e-05	0.000267403	0.0448847	0.0310684	0.00859296	0.0267223	0.0118995	0.012598	0.0216702	0.00819336	0.0764714	0.482923
76837			GO:0071973 bacterial-type flagellum-dependent cell motility	0.000104117	0.000169189	0.022333	0.0341502	0.0281895	0.00549215	0.0347879	0.327277	0.0202637	0.0271874	0.0105418	0.00908417	6.50728e-05	0.000104117	0.0408527	0.0439242	0.011622	0.033044	0.0175046	0.0172964	0.0310137	0.0105288	0.100472	0.186616
820856			Other	7.55309e-05	0.000162026	0.0192567	0.0341083	0.0292183	0.0249069	0.0446546	0.0177583	0.0153462	0.0305376	0.00916726	0.00803795	9.50228e-05	0.000380091	0.0461798	0.0347735	0.00889437	0.0297799	0.0124127	0.0124114	0.0353533	0.0088359	0.0959048	0.498327
B. Mapping of InterPro:BP nodes onto EggNOG

## Sheet: S4 - InterPro.BP & KEGG
				GO: Biological Process
#sequences		Node		GO:0006259 DNA metabolic process	GO:0006457 protein folding	GO:0006808 regulation of nitrogen utilization	GO:0006810 transport	GO:0006950 response to stress	GO:0007155 cell adhesion	GO:0007165 signal transduction	GO:0008152 metabolic process	GO:0009405 pathogenesis	GO:0009607 response to biotic stimulus	GO:0009628 response to abiotic stimulus	GO:0016032 viral process	GO:0016070 RNA metabolic process	GO:0016226 iron-sulfur cluster assembly	GO:0019222 regulation of metabolic process	GO:0042221 response to chemical	GO:0043934 sporulation	GO:0045454 cell redox homeostasis	GO:0046718 viral entry into host cell	GO:0071840 cellular component organization or biogenesis	GO:0071973 bacterial-type flagellum-dependent cell motility	Other	Unassigned
352224	KEGG	Metabolism	Glycan biosynthesis and metabolism	0.0327008	0.00460786	0.000698419	0.146259	0.0263128	0.00171482	0.0186132	0.618467	0.00193911	0.00153312	0.00173753	0.0100788	0.0526909	0.00126624	0.0305686	0.00476401	0.000388957	0.00162397	2.27128e-05	0.0381235	0.00405992	0.0707362	0.0367692
4015			Not included in regular maps	0.0535492	0.00921544	0.00273973	0.165629	0.0420922	0.00174346	0.0127024	0.579078	0.00199253	0	0.00199253	0.00971357	0.0806974	0.00124533	0.0455791	0.00273973	0.00124533	0.00249066	0	0.0425903	0.00373599	0.0657534	0.00697385
692904			Energy metabolism	0.032156	0.00491699	0.00076634	0.206397	0.0244983	0.00120652	0.0125616	0.662383	0.00180256	0.00135661	0.00243468	0.00979789	0.0511355	0.001423	0.0280327	0.00258477	0.000456052	0.00167123	8.22625e-05	0.0276893	0.00372202	0.033869	0.018473
1009584			Amino acid metabolism	0.0337129	0.00519917	0.000607181	0.145345	0.0313951	0.00116781	0.0140286	0.668449	0.00173141	0.00219595	0.00197606	0.0103033	0.0531328	0.00143723	0.0307156	0.00330631	0.000619067	0.00175023	6.14114e-05	0.0322331	0.00396896	0.038503	0.0131807
302068			Metabolism of other amino acids	0.0305792	0.00505515	0.000509819	0.141849	0.0388522	0.00131427	0.0143908	0.658577	0.00148973	0.000979912	0.0019201	0.0104844	0.0655614	0.00125799	0.0303541	0.00316154	0.000427056	0.0019532	9.26944e-05	0.0308672	0.0040951	0.0457083	0.015225
239553			Biosynthesis of other secondary metabolites	0.0322726	0.00548939	0.000805667	0.142745	0.0583211	0.00116049	0.0133081	0.64377	0.00256728	0.00129825	0.00193694	0.0128948	0.0522724	0.00157794	0.0298556	0.00679182	0.000459189	0.00159464	6.26166e-05	0.0298556	0.00337712	0.0427964	0.0129282
392684			Nucleotide metabolism	0.0266143	0.00426806	0.000608632	0.115482	0.0202122	0.000822544	0.0116633	0.731008	0.00125546	0.000954966	0.00139552	0.00757861	0.0427723	0.00133695	0.0241874	0.00238614	0.000440558	0.00128093	4.32918e-05	0.024605	0.00310937	0.0301693	0.0197971
1107564			Carbohydrate metabolism	0.0336685	0.00514643	0.000764741	0.157584	0.0302122	0.00145003	0.0178698	0.6539	0.00156199	0.00104825	0.00246577	0.0115	0.0534037	0.00130196	0.0299071	0.00363139	0.000492071	0.00159178	0.000110152	0.0281681	0.00391851	0.0409818	0.0158375
760301			Metabolism of cofactors and vitamins	0.0325818	0.00526765	0.000727344	0.139721	0.0243035	0.000918057	0.0132303	0.680784	0.00156912	0.00126397	0.00198474	0.00995264	0.0617584	0.00205576	0.0270748	0.00291332	0.000506378	0.00156648	9.33841e-05	0.0273181	0.00389451	0.0365592	0.0164658
452109			Lipid metabolism	0.0344076	0.00522662	0.000599413	0.161028	0.0365642	0.00189556	0.0267944	0.59099	0.00229812	0.00189998	0.00282896	0.0126297	0.0584748	0.00145761	0.0374069	0.00411405	0.000406982	0.00207914	8.18387e-05	0.0374556	0.00381324	0.0502998	0.0324656
191188			Metabolism of terpenoids and polyketides	0.0380463	0.00558089	0.00057535	0.150402	0.0316809	0.000978095	0.012255	0.653462	0.00172605	0.00120823	0.00302843	0.0153618	0.0577599	0.00168944	0.0313043	0.00443542	0.000303366	0.00184112	5.7535e-05	0.0310114	0.00377116	0.0412787	0.0152938
271979			Xenobiotics biodegradation and metabolism	0.0375764	0.00590119	0.00108832	0.181235	0.0354439	0.00144129	0.0200677	0.600035	0.001581	0.00103317	0.00326863	0.0113354	0.0603429	0.00174278	0.034374	0.00377235	0.000489008	0.00189721	9.92724e-05	0.0344255	0.00440475	0.0440438	0.0194059
573903		Genetic Information Processing	Translation	0.0210035	0.00345529	0.000456523	0.100505	0.0183637	0.00144972	0.018653	0.664746	0.0011082	0.00151071	0.00130336	0.00692103	0.198898	0.000967062	0.0283445	0.0035668	0.000217807	0.00104547	5.40161e-05	0.0391181	0.00222511	0.0372781	0.0473739
115508			Transcription	0.0418932	0.00624199	0.00026838	0.0984261	0.0421096	0.00309935	0.027444	0.460765	0.000822454	0.00180074	0.00187	0.00848426	0.203397	0.00157565	0.0596669	0.00354088	5.19445e-05	0.000450185	9.52315e-05	0.0642726	0.00050213	0.044551	0.142518
303011			Replication and repair	0.34503	0.00376554	0.00046533	0.112395	0.295111	0.0016204	0.012587	0.419566	0.00122108	0.00103297	0.00122108	0.00763339	0.0596249	0.00102637	0.0343222	0.00284148	0.000518133	0.00124418	0.000128708	0.0525988	0.00295369	0.0291541	0.0359096
404504			Folding, sorting and degradation	0.039787	0.0176389	0.000452406	0.206361	0.0349341	0.00255127	0.0235029	0.451865	0.00122619	0.00121136	0.00625952	0.0118936	0.1068	0.00100864	0.0620513	0.00562664	0.000294187	0.00106797	0.000118664	0.0477004	0.00228675	0.0538956	0.0595495
640498		Environmental Information Processing	Membrane transport	0.0368651	0.00525997	0.000740049	0.426048	0.0267479	0.000875881	0.0108338	0.397666	0.00192038	0.00132397	0.00176425	0.00994695	0.0551196	0.00163779	0.0283077	0.00329431	0.000630759	0.00343951	3.90321e-05	0.0342889	0.0044762	0.0375754	0.0127011
966117			Signal transduction	0.0295492	0.00790794	0.00353891	0.168179	0.0308886	0.0075229	0.104825	0.440764	0.00286922	0.00263529	0.00243552	0.0132758	0.0501565	0.00104439	0.0599638	0.00792968	0.00028982	0.00122863	0.000128349	0.0400438	0.00660168	0.0993958	0.0689026
144111			Signaling molecules and interaction	0.0179029	0.00240787	1.38782e-05	0.128575	0.0230864	0.0360486	0.270791	0.233854	0.00466307	0.00279646	0.000915961	0.0141488	0.024842	0.000374711	0.0317047	0.00753586	0	0.000416346	0.000298381	0.0358543	0.000485737	0.106293	0.155366
308653		Cellular Processes	Cell growth and death	0.036763	0.0241631	0.000476263	0.160672	0.0380946	0.00306817	0.0573945	0.43384	0.00165882	0.00277334	0.00185321	0.013277	0.0492689	0.000939566	0.0650277	0.00323988	0.000171714	0.00111776	0.000123116	0.0544074	0.00230032	0.107554	0.0770639
224217			Cell motility	0.02779	0.00477216	0.000624395	0.175058	0.0216308	0.0115335	0.108341	0.34323	0.00189995	0.00160559	0.00241284	0.00914293	0.0641834	0.00121311	0.045844	0.00330037	0.000437077	0.00123095	0.000191779	0.0851764	0.103685	0.160282	0.0457236
127223			Cellular community - eukaryotes	0.0160584	0.00340347	2.35806e-05	0.107669	0.0170174	0.035874	0.161865	0.312428	0.00271177	0.000982527	0.00225588	0.013944	0.0309928	0.000573796	0.0843794	0.0043467	0	0.00117117	0.00107685	0.0810781	0.000345849	0.151639	0.125001
433006			Cellular community - prokaryotes	0.0387916	0.00540408	0.00106234	0.296021	0.0286878	0.00245724	0.0145171	0.483986	0.0035496	0.00475513	0.00192376	0.010538	0.0661099	0.0016397	0.0501009	0.00343182	0.000510386	0.00202999	5.77359e-05	0.031794	0.00529785	0.0428146	0.0226971
323906			Transport and catabolism	0.0246862	0.00730768	0.000228461	0.208224	0.0385019	0.00520521	0.0559699	0.415849	0.0023618	0.00239884	0.00343309	0.0118306	0.0460072	0.000867536	0.0481065	0.00418949	0.000154366	0.000904583	0.000135842	0.0714775	0.00109908	0.0950893	0.0807549
120045		Organismal Systems	Aging	0.0336624	0.00673914	0.00039152	0.149419	0.0649756	0.00281561	0.0485818	0.499071	0.00225749	0.000991295	0.00293223	0.0193844	0.0518222	0.00153276	0.0589279	0.00503145	0.000266567	0.0015994	6.66417e-05	0.0487317	0.00371527	0.0660752	0.0610604
69155			Circulatory system	0.0194491	0.00313788	2.89205e-05	0.166149	0.0272865	0.00441038	0.161883	0.366973	0.00530692	0.00176415	0.00238594	0.0135927	0.034025	0.000766394	0.0587087	0.00478635	4.33808e-05	0.000795315	0.000231364	0.0457812	0.00306558	0.0697853	0.118459
89058			Development and regeneration	0.0234791	0.00401985	0.000101058	0.114981	0.0221204	0.0053336	0.206888	0.344899	0.00222327	0.00240293	0.00141481	0.0161019	0.0356509	0.000786005	0.0854836	0.0041546	2.24573e-05	0.000527746	0.00024703	0.0759617	0.000303173	0.107918	0.111051
146233			Digestive system	0.0219581	0.00423297	0.000369274	0.24119	0.0207204	0.00490997	0.0766585	0.398351	0.0033303	0.0021199	0.00262595	0.0163506	0.0399636	0.000827447	0.0389857	0.00429452	0.00017096	0.000902669	0.000218829	0.0366333	0.00160019	0.0840166	0.11483
311558			Endocrine system	0.0226154	0.0153743	0.000147645	0.143379	0.0325782	0.00460909	0.113972	0.445856	0.00241047	0.00147645	0.0017589	0.0137278	0.040413	0.00059379	0.0671881	0.0034504	0.000259984	0.000860193	0.000182951	0.0419216	0.0015246	0.0885293	0.0824052
181608			Environmental adaptation	0.0259515	0.0217281	0.000330382	0.184948	0.0234351	0.00232369	0.0677613	0.469467	0.0031111	0.00198229	0.00443262	0.0154123	0.042801	0.000682789	0.0499593	0.00376085	0.000192723	0.000963614	0.000253293	0.0563797	0.0191236	0.0572221	0.0813621
49576			Excretory system	0.0150678	0.00381233	8.06842e-05	0.284271	0.0260812	0.00379216	0.0820962	0.386578	0.00338874	0.000302566	0.00332822	0.010146	0.0336857	0.00219864	0.0457681	0.00256172	4.03421e-05	8.06842e-05	6.05132e-05	0.0435291	0.000544618	0.0855656	0.0639221
231151			Immune system	0.0205061	0.0213627	0.000138438	0.108492	0.0290892	0.016115	0.125238	0.364108	0.00409256	0.00558509	0.00278173	0.015743	0.0340989	0.000562403	0.0695563	0.0064287	0.000285528	0.0249491	0.000281201	0.0571142	0.0146744	0.107302	0.127315
158437			Nervous system	0.0177484	0.0030296	0.000258778	0.232603	0.0212703	0.00401421	0.143477	0.365514	0.00269508	0.00187456	0.00239843	0.0141634	0.0375544	0.0012434	0.0559402	0.00345879	0.000119921	0.000934125	0.000170415	0.04581	0.00161578	0.0767434	0.0816918
105307			Sensory system	0.00883132	0.00130096	4.74802e-05	0.104029	0.0110344	0.00313369	0.563467	0.176228	0.00195619	0.000731195	0.00107305	0.00569763	0.0158584	0.000180425	0.0271017	0.0045581	9.49604e-05	9.49604e-06	7.59684e-05	0.0307102	0.000607747	0.0699004	0.0504525
130074		Human Diseases	Drug resistance: antimicrobial	0.037002	0.0056045	0.000960991	0.264142	0.0261697	0.0011455	0.00962529	0.514945	0.00241401	0.00154527	0.00220644	0.0109246	0.0602119	0.0018451	0.0372019	0.0106939	0.000392085	0.00169134	0.000123007	0.0487722	0.00508941	0.0415456	0.0245245
340608			Cancer: overview	0.0356803	0.0135493	0.000187899	0.123206	0.0386104	0.00925404	0.109263	0.422715	0.00172339	0.00275683	0.00242801	0.0137607	0.0583192	0.00072811	0.0733365	0.00348788	0.000240746	0.000960048	0.000217259	0.0516518	0.00149145	0.102167	0.100682
148398			Cancer: specific types	0.0415033	0.0258157	0.000168466	0.127172	0.0434507	0.0157212	0.121302	0.37082	0.0016038	0.00311999	0.0016038	0.0148856	0.0432486	0.000876023	0.0783771	0.00379385	0.0002965	0.00173183	0.00010108	0.0575816	0.00240569	0.123189	0.103708
58726			Immune disease	0.0706161	0.00577257	0.000493819	0.187345	0.082042	0.00415489	0.0817866	0.311174	0.0035589	0.00275857	0.00154957	0.0146783	0.0533154	0.00177094	0.0670572	0.00137929	0.000102169	0.000391649	0.000630045	0.0363042	0.00114089	0.113987	0.123914
272568			Neurodegenerative disease	0.0206371	0.00446861	0.000176103	0.162033	0.0509267	0.00560594	0.07936	0.440143	0.00285433	0.00223064	0.00219395	0.0145211	0.0505819	0.00106395	0.0533995	0.0042815	7.7045e-05	0.0216753	0.00018344	0.0549588	0.0013171	0.104715	0.0921018
108815			Cardiovascular disease	0.0233332	0.0354455	0.000238938	0.137012	0.0251344	0.0275881	0.0681799	0.454625	0.00288563	0.0020034	0.00219639	0.0191885	0.0412811	0.000624914	0.0510959	0.00442954	7.35193e-05	0.0528512	0.000340027	0.0421725	0.00301429	0.0793457	0.0836557
165969			Endocrine and metabolic disease	0.023655	0.00410318	0.000114479	0.126011	0.0275413	0.00594087	0.106526	0.47207	0.00288006	0.00254867	0.00240406	0.0126228	0.0407425	0.000741102	0.067362	0.00432008	9.64035e-05	0.00147618	0.000222933	0.0420681	0.00125325	0.108966	0.0974399
61991			Substance dependence	0.0157442	0.00275846	0.000322627	0.211902	0.0248584	0.00141956	0.168766	0.331048	0.00158087	0.00148409	0.00301657	0.0115017	0.0376506	0.000274233	0.0719298	0.00304883	1.61314e-05	0.000483941	8.06569e-05	0.0451195	0.000451678	0.067171	0.121324
108963			Drug resistance: antineoplastic	0.0529813	0.00454283	0.000458871	0.146848	0.0484476	0.00383616	0.0744656	0.531869	0.00140415	0.00233107	0.00188137	0.0124171	0.0413443	0.000881033	0.0514395	0.00265228	0.000100952	0.00135826	0.000146839	0.0398117	0.00260639	0.0758331	0.059534
301727			Infectious disease: bacterial	0.0259705	0.0156831	0.000440796	0.183494	0.0282507	0.0109702	0.0773878	0.388427	0.00481561	0.00264146	0.0025586	0.0147451	0.0451633	0.00104399	0.0571013	0.00322808	0.000228684	0.0193287	0.000271769	0.0680118	0.0119048	0.107216	0.0796216
72374			Infectious disease: parasitic	0.0218449	0.00801393	8.29027e-05	0.113439	0.0323182	0.0190953	0.118385	0.412579	0.004684	0.00443529	0.00146461	0.0221903	0.0389643	0.00062177	0.0588886	0.00526432	1.38171e-05	0.000732307	0.000677039	0.0424185	0.00134026	0.111794	0.121135
348489			Infectious disease: viral	0.018124	0.00534881	0.000111912	0.121728	0.0247956	0.0099831	0.0904505	0.404891	0.00274614	0.00428708	0.00174754	0.013636	0.0358634	0.000872337	0.0661972	0.00351518	0.000114781	0.000791991	9.46945e-05	0.0451951	0.000949815	0.0931192	0.177366
499851		Not Included in Pathway or Brite	Poorly characterized	0.0483284	0.00709211	0.00122436	0.20104	0.0365169	0.00142242	0.0128618	0.527407	0.00203661	0.00183255	0.0023427	0.0124317	0.0731838	0.0117195	0.0427287	0.00521956	0.00063619	0.00251275	0.000154046	0.0340021	0.00598978	0.0453755	0.0461337
203450			Unclassified: genetic information processing	0.130233	0.0104252	0.00662571	0.179951	0.0281691	0.00156795	0.0136889	0.467368	0.00216761	0.00198575	0.00217744	0.0120963	0.0618235	0.00401081	0.0394446	0.00503809	0.000673384	0.00502335	5.89826e-05	0.0363234	0.00453183	0.0591546	0.0362448
690981			Unclassified: metabolism	0.0432284	0.00653708	0.000875567	0.187512	0.0421169	0.00203768	0.0213913	0.555179	0.00203189	0.00144143	0.00273669	0.013009	0.0707371	0.00283655	0.0387637	0.00642565	0.000659931	0.00215635	8.24914e-05	0.0400995	0.00494659	0.0497988	0.0354047
266598			Unclassified: signaling and cellular processes	0.0375209	0.00756945	0.00062266	0.281506	0.0271945	0.00229934	0.0243513	0.40255	0.00148163	0.0023181	0.00279072	0.0102964	0.0576561	0.00522134	0.0458368	0.0097225	0.00856346	0.0017367	6.37664e-05	0.0449591	0.00481999	0.102045	0.0525323
A. Mapping of KEGG nodes onto InterPro:BP
				KEGG
				Metabolism												Genetic Information Processing				Environmental Information Processing			Cellular Processes					Organismal Systems										Human Diseases
#sequences			Node	Glycan biosynthesis and metabolism	Not included in regular maps	Energy metabolism	Amino acid metabolism	Metabolism of other amino acids	Biosynthesis of other secondary metabolites	Nucleotide metabolism	Carbohydrate metabolism	Metabolism of cofactors and vitamins	Lipid metabolism	Metabolism of terpenoids and polyketides	Xenobiotics biodegradation and metabolism	Translation	Transcription	Replication and repair	Folding, sorting and degradation	Membrane transport	Signal transduction	Signaling molecules and interaction	Cell growth and death	Cell motility	Cellular community - eukaryotes	Cellular community - prokaryotes	Transport and catabolism	Aging	Circulatory system	Development and regeneration	Digestive system	Endocrine system	Environmental adaptation	Excretory system	Immune system	Nervous system	Sensory system	Drug resistance: antimicrobial	Cancer: overview	Cancer: specific types	Immune disease	Neurodegenerative disease	Cardiovascular disease	Endocrine and metabolic disease	Substance dependence	Drug resistance: antineoplastic	Infectious disease: bacterial	Infectious disease: parasitic	Infectious disease: viral
738833		GO:Biological Process	GO:0006259 DNA metabolic process	0.0109511	0.000159711	0.0478796	0.0337573	0.0100293	0.00870427	0.0116021	0.0397221	0.0240975	0.0140153	0.00721679	0.0108238	0.0136824	0.00528266	0.159702	0.0167886	0.0269168	0.0763271	0.00324025	0.0131193	0.00676878	0.00188405	0.0206082	0.00833071	0.00339319	0.0167291	0.000960975	0.00326325	0.00754839	0.0240826	0.00100158	0.00561561	0.00620979	0.00116806	0.00665509	0.013612	0.00603113	0.0476359	0.0257352	0.00496188	0.0201845	0.000924431	0.0167724	0.0104841	0.0042892	0.00726687
105238			GO:0006457 protein folding	0.0115548	0.000247059	0.037705	0.0350729	0.0107946	0.00915069	0.0120774	0.039938	0.0259697	0.014814	0.00748779	0.010405	0.0178263	0.00338281	0.0102054	0.0721983	0.027015	0.0806173	0.00211901	0.0818621	0.00678462	0.00186245	0.0215226	0.0157168	0.00379141	0.0100059	0.00105475	0.00352534	0.056453	0.0629906	0.000864707	0.058458	0.00458009	0.000969232	0.0067086	0.0907087	0.0499154	0.00284118	0.0194416	0.0509227	0.0129326	0.00092172	0.00308824	0.0575363	0.00800091	0.0133222
13621			GO:0006808 regulation of nitrogen utilization	0.0122605	0.000513912	0.0345055	0.0356802	0.0101314	0.00932384	0.013949	0.0444167	0.0269437	0.014463	0.00697452	0.0110124	0.0149035	0.00146832	0.00969092	0.00910359	0.0292196	0.259966	0.00073416	0.00785552	0.00792893	0.000587328	0.0247412	0.00513912	0.00308347	0.00491888	0.000660744	0.00220248	0.00440496	0.00939725	0.00073416	0.00190882	0.00337714	0.00036708	0.00844285	0.00462521	0.00176199	0.00168857	0.0104985	0.0018354	0.0063872	0.00073416	0.00234931	0.00668086	0.00161515	0.00242273
2900542			GO:0006810 transport	0.0113431	0.000166521	0.072523	0.0360764	0.0108893	0.00914415	0.0127045	0.0454867	0.026746	0.0155961	0.00758444	0.0117085	0.0148327	0.00288498	0.00980955	0.021446	0.105177	0.0542571	0.00367621	0.0146404	0.0111207	0.00195274	0.0473463	0.0146583	0.00337109	0.0117499	0.00107083	0.0113655	0.00961475	0.031007	0.00372999	0.00500286	0.00939514	0.00144938	0.0183876	0.00935791	0.00330145	0.00397719	0.0323939	0.00431609	0.0146869	0.00224372	0.00331972	0.0153027	0.00373758	0.00893178
511789			GO:0006950 response to stress	0.0116806	0.000181716	0.0392056	0.0496025	0.019129	0.0179468	0.01213	0.0517967	0.0252682	0.0226675	0.00763205	0.0154028	0.0141523	0.00626625	0.19265	0.0180309	0.0284258	0.0497295	0.00438267	0.013742	0.00676451	0.00198129	0.0215401	0.0195882	0.0143516	0.0107974	0.00159636	0.00384533	0.0151351	0.0171731	0.00116845	0.00972862	0.00515056	0.00127005	0.00678795	0.0241682	0.00777469	0.0108521	0.0370661	0.00480081	0.0145587	0.00119776	0.0083257	0.0126712	0.00496494	0.0110905
28619			GO:0007155 cell adhesion	0.010238	0.000104825	0.0447605	0.0261015	0.00793179	0.00782697	0.00946923	0.0316573	0.0166672	0.0124043	0.00628953	0.00831615	0.0134526	0.00387854	0.00873546	0.0112163	0.0190782	0.144065	0.0540899	0.0115308	0.0244942	0.0425941	0.0531815	0.0183095	0.0046822	0.019847	0.00506656	0.00754743	0.0239351	0.0277089	0.00272546	0.0498969	0.00978371	0.00408819	0.00639435	0.0401132	0.0261365	0.00887522	0.0409169	0.0442363	0.0316573	0.00297005	0.00440267	0.0598903	0.0331598	0.0401482
320169			GO:0007165 signal transduction	0.00824565	0.000137427	0.0539434	0.0257302	0.00773654	0.00720869	0.00917953	0.0385734	0.0176219	0.0140832	0.00575009	0.00862982	0.0170535	0.00490678	0.00744607	0.0105319	0.017041	0.234267	0.0600652	0.0285505	0.0719495	0.0532375	0.0197583	0.0326265	0.00679641	0.0389451	0.0222882	0.0203705	0.0863388	0.0492865	0.00527222	0.0523536	0.0383547	0.104589	0.00459757	0.0838932	0.0509981	0.0156043	0.0883752	0.0171191	0.0738141	0.0176032	0.00967302	0.0473437	0.0237468	0.0870915
8638795			GO:0008152 metabolic process	0.020374	0.000196671	0.189043	0.0703265	0.0206557	0.0172294	0.0325378	0.0786048	0.0539059	0.0234601	0.0130385	0.0154246	0.0489468	0.011006	0.0140486	0.0146724	0.0247811	0.0460044	0.00317892	0.0110142	0.00713687	0.00220366	0.0232271	0.0118741	0.00428428	0.103205	0.0015648	0.00478551	0.0124957	0.127248	0.00191855	0.00745243	0.017848	0.00122552	0.00914236	0.0128724	0.00346854	0.00464382	0.132569	0.00610016	0.10929	0.00133595	0.00531741	0.0134864	0.00589747	0.0124591
67786			GO:0009405 pathogenesis	0.0070516	8.85139e-05	0.0745287	0.0198714	0.00590092	0.00560588	0.00755318	0.0272475	0.0137344	0.00864485	0.00500103	0.00901366	0.0110937	0.00495678	0.00621072	0.00603369	0.0321305	0.0462927	0.00768595	0.00986929	0.00539934	0.00522232	0.0346827	0.0161833	0.00370283	0.0363497	0.00224235	0.00469123	0.0105479	0.0501578	0.00125395	0.0170684	0.0118018	0.00250789	0.00669755	0.0164046	0.0054436	0.0136901	0.0548638	0.012687	0.0443897	0.00184404	0.00376184	0.0606467	0.172351	0.0185289
29777			GO:0009607 response to biotic stimulus	0.00950398	6.71659e-05	0.0466467	0.0663935	0.00772408	0.00839574	0.0108473	0.0345569	0.0219968	0.011754	0.00601135	0.00842932	0.0132653	0.00332471	0.0120563	0.00819424	0.0228364	0.0558149	0.00621285	0.00987339	0.00735467	0.00255231	0.0727071	0.0131645	0.00292172	0.0154146	0.0011754	0.00446653	0.00832858	0.0239447	0.000604493	0.0442624	0.00745542	0.00144407	0.0059106	0.0166907	0.00386204	0.00758975	0.0253887	0.00735467	0.0198811	0.00110824	0.00362696	0.0206871	0.0130302	0.0459079
42911			GO:0009628 response to abiotic stimulus	0.0103237	0.000163128	0.0545082	0.030272	0.0086458	0.00850598	0.0109762	0.0384983	0.0227681	0.0135863	0.00755051	0.0109063	0.0142155	0.0057328	0.00827294	0.0588893	0.0226282	0.0506164	0.00372865	0.00997413	0.00591923	0.00205076	0.0182704	0.0108131	0.00354222	0.0165925	0.000955466	0.00456759	0.0069213	0.129687	0.00109529	0.00792338	0.00838946	0.00198084	0.00566288	0.0987859	0.00340239	0.00591923	0.0293631	0.00619888	0.0206241	0.00123511	0.00263336	0.0120948	0.00619888	0.00880893
504365			GO:0016032 viral process	0.00535327	8.72384e-05	0.0742002	0.0174001	0.00506379	0.00512327	0.00668167	0.0244327	0.0115987	0.0076056	0.00500828	0.00759172	0.0109623	0.0042846	0.00547024	0.00601548	0.0113945	0.0332279	0.00606703	0.00784353	0.00368979	0.00284516	0.00913426	0.0113985	0.00316041	0.035859	0.0010766	0.00297404	0.0070564	0.0483083	0.000949709	0.0107184	0.01031	0.00180623	0.00361048	0.0119992	0.0033448	0.0105122	0.0512902	0.00919176	0.0419101	0.00103298	0.00231975	0.0155621	0.00953278	0.011918
1111292			GO:0016070 RNA metabolic process	0.0108936	0.000179971	0.0490186	0.0369453	0.0141079	0.010028	0.0164952	0.0448073	0.03781	0.0159175	0.00961853	0.0104734	0.103241	0.0148269	0.0143734	0.0320321	0.0263954	0.0384651	0.00263927	0.00869258	0.0128994	0.00171962	0.0247154	0.0117269	0.00339605	0.0149718	0.0012337	0.00375779	0.0073797	0.0225071	0.00091965	0.00514716	0.00585445	0.000979041	0.0085837	0.0140764	0.00290833	0.00410603	0.0260688	0.00434089	0.0180583	0.000976341	0.00271216	0.010144	0.00373529	0.00820216
28224			GO:0016226 iron-sulfur cluster assembly	0.0122236	0.000106293	0.0352537	0.0330924	0.0105938	0.00832625	0.0132866	0.0378047	0.0339782	0.013818	0.00832625	0.0106647	0.0149518	0.00279904	0.0100624	0.0177154	0.0304705	0.0324192	0.00134637	0.00864512	0.00627126	0.00127551	0.0223569	0.00697988	0.00981434	0.00924745	0.00085034	0.00322421	0.00669643	0.0148101	0.00106293	0.00361395	0.00336593	0.000814909	0.00765306	0.00644841	0.00251559	0.00223214	0.0158022	0.00325964	0.0123654	0.000602324	0.00258645	0.0139952	0.00279904	0.00556264
591378			GO:0019222 regulation of metabolic process	0.010254	0.00017586	0.0437148	0.0376747	0.0100088	0.00899425	0.0114174	0.0403126	0.0237767	0.0145863	0.00722042	0.0102405	0.0172208	0.00707331	0.0153624	0.0259377	0.0292841	0.067571	0.00374549	0.0192652	0.0174237	0.00869664	0.0415081	0.0127364	0.00559879	0.0137628	0.003688	0.00478882	0.0164328	0.029039	0.00143901	0.0122933	0.00883699	0.00158613	0.0102371	0.0223089	0.00944743	0.00598095	0.0275509	0.00667762	0.0210965	0.00292368	0.00513546	0.0166171	0.0055024	0.0199297
65278			GO:0042221 response to chemical	0.0229633	0.000199148	0.0430007	0.0332271	0.0108766	0.0321854	0.0119183	0.0449922	0.0242654	0.0142927	0.0121021	0.0123625	0.013634	0.00277276	0.00994209	0.0145072	0.0270995	0.0550875	0.00626551	0.0087472	0.00661785	0.00231318	0.019685	0.00958975	0.0048102	0.0142468	0.00114893	0.00431999	0.00837955	0.0221208	0.00139404	0.0169276	0.00606636	0.00238978	0.0660866	0.0118876	0.00410552	0.00416679	0.0245412	0.00637274	0.0235301	0.00111829	0.00306382	0.0131131	0.00629615	0.0106315
8838			GO:0043934 sporulation	0.0132383	0.000339443	0.035981	0.0414121	0.0101833	0.00973071	0.0153881	0.042883	0.0273818	0.0147092	0.00724146	0.0105227	0.0131251	0.00203666	0.0125594	0.00871238	0.0322471	0.0330391	0.000678887	0.0078072	0.00859923	0.000678887	0.0230821	0.0052048	0.00282869	0.00837294	0.000452591	0.00271555	0.00622313	0.0145961	0.000452591	0.00362073	0.00305499	0.000226296	0.00701516	0.00384702	0.00147092	0.00192351	0.0147092	0.00248925	0.0100702	0.000339443	0.00169722	0.00859923	0.00135777	0.00316814
30309			GO:0045454 cell redox homeostasis	0.0118117	9.89805e-05	0.0364908	0.040549	0.0522287	0.00979907	0.0148801	0.0412089	0.0292652	0.0155399	0.00900723	0.0110198	0.0147151	0.0020456	0.0109538	0.00867729	0.0700122	0.03042	0.00188063	0.00877627	0.0065987	0.000857831	0.0235244	0.00583985	0.00395922	0.0070936	0.000428916	0.00260649	0.00541093	0.0117127	0.000626877	0.1974	0.00359629	0.000164968	0.00742354	0.0132634	0.00884226	0.00260649	0.206671	0.197928	0.00956812	0.000725857	0.0030684	0.200732	0.00247451	0.0045861
5022			GO:0046718 viral entry into host cell	0.00338511	0	0.0943847	0.0149343	0.00457985	0.00457985	0.00617284	0.0258861	0.0113501	0.00736758	0.0049781	0.0117483	0.0121466	0.00457985	0.00716846	0.00477897	0.00756671	0.040223	0.00736758	0.00677021	0.00318598	0.00876145	0.00577459	0.0131422	0.00199124	0.0436081	0.00179211	0.00378335	0.0105536	0.0619275	0.00159299	0.0109518	0.0169255	0.00258861	0.00278773	0.0127439	0.00358423	0.00975707	0.0667065	0.0091597	0.0487853	0.00119474	0.00238949	0.0151334	0.00736758	0.0115492
665661			GO:0071840 cellular component organization or biogenesis	0.0147192	0.000141213	0.0508277	0.0352942	0.00919237	0.00766006	0.0102379	0.0342997	0.0202055	0.0131508	0.0064943	0.0098098	0.0240573	0.00811524	0.0269296	0.0166827	0.0306072	0.0400038	0.00455938	0.0191464	0.0234038	0.00622088	0.0197713	0.0185981	0.00434906	0.0192365	0.00296397	0.00413874	0.0101087	0.0294234	0.00181324	0.0113451	0.0085494	0.00169005	0.0103927	0.0150527	0.00529098	0.00595799	0.0348391	0.00622689	0.0246101	0.00189736	0.0151909	0.0258555	0.00562448	0.0139621
76837			GO:0071973 bacterial-type flagellum-dependent cell motility	0.0126111	0.000117131	0.0360503	0.0371566	0.0109973	0.00930541	0.0133009	0.0413993	0.0281245	0.0153962	0.00762653	0.0116741	0.0123118	0.00156175	0.0100733	0.00817315	0.0317165	0.0971928	0.00118433	0.00765256	0.334709	0.000546612	0.0259771	0.0052709	0.00335776	0.00770462	0.00031235	0.00248578	0.00504965	0.0742351	0.000390437	0.0640967	0.00343584	0.000299335	0.00819917	0.00555722	0.00226453	0.00195218	0.0133529	0.00290225	0.00979997	0.000637714	0.00269401	0.0689772	0.00229056	0.00304541
820856			Other	0.0253321	0.000162026	0.0540899	0.033007	0.0128524	0.00915508	0.010461	0.0396903	0.0225557	0.0127221	0.00636165	0.00957781	0.0171504	0.0040275	0.00841926	0.0138051	0.0247412	0.0926862	0.00936949	0.0270705	0.042156	0.0346126	0.0211328	0.0340925	0.00666499	0.0207308	0.00375827	0.00687331	0.0260545	0.03035	0.0024779	0.0192762	0.00986653	0.00415298	0.00909051	0.032689	0.0192592	0.0107071	0.0657606	0.00866047	0.0408781	0.0018164	0.0047353	0.0443464	0.0108034	0.0336039
B. Mapping of InterPro:BP nodes onto KEGG
[truncated: 5 more columns]

## Sheet: S5 - InterPro.BP & SEED
				GO:Biological Process
#sequences		Node		GO:0006259 DNA metabolic process	GO:0006457 protein folding	GO:0006808 regulation of nitrogen utilization	GO:0006810 transport	GO:0006950 response to stress	GO:0007155 cell adhesion	GO:0007165 signal transduction	GO:0008152 metabolic process	GO:0009405 pathogenesis	GO:0009607 response to biotic stimulus	GO:0009628 response to abiotic stimulus	GO:0016032 viral process	GO:0016070 RNA metabolic process	GO:0016226 iron-sulfur cluster assembly	GO:0019222 regulation of metabolic process	GO:0042221 response to chemical	GO:0043934 sporulation	GO:0045454 cell redox homeostasis	GO:0046718 viral entry into host cell	GO:0071840 cellular component organization or biogenesis	GO:0071973 bacterial-type flagellum-dependent cell motility	Other	Unassigned
1975790	SEED	RNA Processing	RNA processing and modification	0.0405276	0.00624763	0.000596723	0.136408	0.0370571	0.000744006	0.00886936	0.392959	0.00116612	0.000972269	0.00734997	0.00876713	0.328697	0.00146422	0.0491692	0.005452	0.000806766	0.00141766	4.35269e-05	0.0396986	0.0039984	0.0484328	0.0213363
188437			Transcription	0.0165307	0.00298243	0.00061559	0.0674071	0.0115689	0.000376784	0.00346535	0.834491	0.000429852	0.000329022	0.0014806	0.00583749	0.0611823	0.000679272	0.0261785	0.000923386	0.000196352	0.000939306	0.000196352	0.0310873	0.00175125	0.0206541	0.0217208
48656		Experimental Subsystems		0.237895	0.00978297	0.000863203	0.149416	0.161008	0.00135646	0.0103995	0.452174	0.000904308	0.136941	0.00230187	0.0130097	0.0612874	0.00195248	0.0252179	0.00363778	0.00156199	0.00115094	0	0.228954	0.0079538	0.169887	0.0266771
283883		DNA Processing	DNA recombination	0.303421	0.00712265	0.00116245	0.150446	0.296136	0.00160277	0.00769331	0.403849	0.00160277	0.00201139	0.00239888	0.0111278	0.0635156	0.00218752	0.0277509	0.00198321	0.00103212	0.00187401	1.05677e-05	0.022467	0.00448424	0.027853	0.0156896
2203877			DNA repair	0.355183	0.00469219	0.00067835	0.135048	0.29515	0.000972831	0.0086974	0.372258	0.00132585	0.00125733	0.00142159	0.00833486	0.0511594	0.00126141	0.0532584	0.00288991	0.000507742	0.00161443	6.12557e-05	0.0272179	0.00407736	0.0268844	0.0136133
221979			DNA replication	0.55326	0.00387424	0.000157673	0.0981534	0.0183396	0.000576631	0.00620329	0.264061	0.00109019	0.000964055	0.000878461	0.00638799	0.037026	0.000792868	0.0141455	0.00300929	0.000427968	0.00191009	5.40592e-05	0.544565	0.00488785	0.0203713	0.00782056
11099			DNA sulfur modification	0.0792864	0.00216236	0	0.232273	0.0576629	0	0.0047752	0.510406	0	0.00315344	0.00342373	0.0182899	0.0538787	0.0047752	0.0384719	0.00810884	0.000180196	0.00333363	0.000180196	0.0445085	0.00801874	0.0555005	0.0100009
288751			DNA uptake, competence	0.126635	0.0048831	0.000446752	0.123321	0.0360657	0.000616448	0.00645539	0.530422	0.00192207	0.000793071	0.00221298	0.00845711	0.0891252	0.00210908	0.0239999	0.00178354	0.000633764	0.00118441	0	0.0996256	0.00270129	0.0840378	0.0232657
243195			Type I restriction-modification systems	0.116803	0.00666543	0.000949855	0.190641	0.102991	0.000949855	0.0140381	0.502778	0.00113489	0.0688912	0.00230679	0.017118	0.0751948	0.00130348	0.0384301	0.00694504	0.000777154	0.00261519	0	0.0323156	0.0059993	0.0431053	0.0226814
4257479		Protein Processing	Protein Synthesis	0.0285314	0.00432556	0.000583444	0.124538	0.0223165	0.000652499	0.00669434	0.688196	0.000953851	0.00112273	0.0038154	0.00742411	0.240607	0.00111498	0.0250028	0.00195797	0.000487378	0.00148844	5.68411e-05	0.0402137	0.00345392	0.0271658	0.0120193
444647			Protein degradation	0.0355383	0.0393863	0.000681439	0.163728	0.0267943	0.00114698	0.0107523	0.630062	0.00161926	0.000973806	0.00227596	0.00867205	0.060783	0.0014191	0.0360263	0.00273026	0.000409313	0.00341394	0.000688186	0.0232589	0.00497698	0.033557	0.00583834
740626			Protein folding	0.038084	0.183959	0.000915442	0.175128	0.083023	0.00138396	0.0100861	0.431886	0.00159055	0.00158785	0.0558906	0.010591	0.0612617	0.00178633	0.0373994	0.00301907	0.00106126	0.00212793	6.75105e-06	0.0655797	0.00604354	0.0418497	0.0213617
343669			Protein processing and modification	0.023802	0.00474294	0.000677978	0.104636	0.107091	0.000718715	0.00580791	0.616748	0.000811828	0.00115518	0.001161	0.00571189	0.189779	0.00150435	0.0264586	0.00300871	0.000453925	0.00229581	8.14737e-05	0.0163588	0.00309891	0.0193064	0.0169698
160756			Protein targeting, sorting, translocation	0.0246336	0.00314763	0.000279927	0.395245	0.0321916	0.000895767	0.00719724	0.414958	0.00139342	0.0142887	0.000740252	0.00653164	0.0415288	0.000964194	0.0245963	0.00269974	0.000167956	0.00179776	0	0.0195389	0.00311652	0.0516621	0.0519732
2803			Protein glycosylation in Prokaryotes	0.032822	0.00107028	0	0.0585087	0.0203354	0.0117731	0.0470924	0.793079	0.0121299	0	0	0.0107028	0.0274706	0	0.0206921	0	0	0	0	0.0185516	0	0.00677845	0.00606493
104882			Selenoproteins	0.0289659	0.00683625	0.00010488	0.140834	0.0241986	0.000238363	0.0118514	0.632272	0.000886711	0.000467192	0.00188784	0.0101161	0.130575	0.00119182	0.150178	0.00276501	0.000619744	0.00123949	0	0.0235121	0.00901966	0.0363361	0.00549189
743761		Cellular Processes	Motility and Chemotaxis	0.0302611	0.00395423	0.000782509	0.226766	0.021644	0.000543185	0.0414313	0.34038	0.00133376	0.000988221	0.00103393	0.00798509	0.051932	0.000965364	0.0427153	0.00237039	0.000691082	0.00116301	5.10917e-05	0.0926104	0.148507	0.145644	0.0155803
64794			Microbial communities	0.0248171	0.00268543	0.00154335	0.273714	0.0204957	0.136	0.0100935	0.421119	0.000802543	0.000941445	0.00162052	0.0159274	0.0629688	0.000293237	0.0306356	0.00212983	0.000138902	0.00151249	1.54335e-05	0.0233509	0.00625058	0.031006	0.0209433
2052098			Cell Cycle, Cell Division and Death	0.0572112	0.00605429	0.000892258	0.168287	0.0286975	0.00107938	0.00935871	0.545461	0.00172653	0.00154281	0.00193997	0.0103314	0.105301	0.00168413	0.0349208	0.00354613	0.000646168	0.00871352	3.6548e-05	0.050118	0.00462454	0.0993525	0.0206535
208823			Prokaryotic cell type differentiation	0.0544672	0.00504255	0.000962538	0.144807	0.0428162	0.000598593	0.00844256	0.432591	0.00150367	0.00132648	0.000718312	0.00817439	0.0834918	0.00091465	0.0819833	0.00370649	0.0422511	0.000790143	8.14087e-05	0.0242215	0.00353409	0.246582	0.0333871
1110932		Cell Envelope		0.0372138	0.00576633	0.000840736	0.213297	0.027819	0.00114588	0.0151269	0.599019	0.00153205	0.00141863	0.00181379	0.0103175	0.0529564	0.00148704	0.0278028	0.00290027	0.000378061	0.00215225	6.12099e-05	0.0259908	0.00505521	0.0414193	0.0167445
3496550		Energy	Energy and Precursor Metabolites Generation	0.0353411	0.00505899	0.000660365	0.160319	0.0250907	0.000955227	0.00950794	0.686377	0.00139538	0.00149576	0.00150034	0.00942786	0.0527906	0.00154896	0.0256427	0.00295034	0.000579714	0.00161273	5.03353e-05	0.0232772	0.00430682	0.030023	0.00644178
22506			Photosynthesis	0.0196836	0.00319915	0.000311028	0.0943304	0.0132409	0.00142184	0.00417666	0.784813	0.00133298	0.000622056	4.44326e-05	0.0102639	0.0286146	8.88652e-05	0.0362126	0.00186617	0.000666489	0.00164401	0	0.034613	0.000933085	0.0263041	0.016129
2127375			Respiration	0.0357958	0.0113943	0.000890769	0.275775	0.0256297	0.000956578	0.0110319	0.612377	0.00207251	0.00136271	0.00174393	0.0104434	0.05341	0.00174064	0.0282362	0.0025233	0.000419296	0.00191175	3.61948e-05	0.050293	0.00496621	0.0316192	0.0162966
208571		Clustering-based subsystems	Cell Division	0.0473939	0.00436782	0.00158699	0.168274	0.0324446	0.00092055	0.0142062	0.520566	0.00135206	0.000383562	0.0023637	0.0107685	0.173025	0.00108356	0.0338686	0.00304453	0.000445891	0.000786303	1.43836e-05	0.0256364	0.00529316	0.0360021	0.0168911
217555			Lysine Biosynthesis	0.0283239	0.00405874	0.000781412	0.118517	0.0220404	0.000427478	0.00696376	0.74736	0.000808991	0.00138356	0.00125945	0.00866448	0.0454276	0.00157661	0.0279332	0.00346579	8.73342e-05	0.0022615	0	0.0210567	0.00389786	0.030282	0.00382432
5845			Possible heterocyst differentiation related cluster	0.0284003	0.000513259	0	0.233875	0.0193328	0	0.00718563	0.532592	0.000855432	0.00188195	0	0.0292558	0.0701454	0	0.0309666	0.00564585	0.0121471	0	0	0.0326775	0.00307956	0.0735672	0.0220701
13921			Shikimate kinase SK3 cluster	0.263199	0.0145823	0.000143668	0.162776	0.020329	0.00337619	0.00481287	0.409094	0.000431004	0.00107751	0	0.00545938	0.0664464	0.00100567	0.0226277	0.00574671	0	0.0035917	0	0.0241362	0.00941024	0.0463329	0.0076144
50734			Threonine synthase cluster	0.0541846	0.00620885	1.97106e-05	0.213545	0.0298222	0.00230615	0.0147436	0.552943	0.00435605	0.00183309	0.00149801	0.0118855	0.0796113	0.0022273	0.0331336	0.00940198	0.00329168	0.00358734	0.00061103	0.0514054	0.00845587	0.0448417	0.0120038
523095		Metabolism	Metabolite damage and its repair or mitigation	0.0597444	0.00765062	0.00113937	0.176096	0.0757147	0.00141275	0.0105488	0.588817	0.00113364	0.00141466	0.00231889	0.0122635	0.0670471	0.0023208	0.0305547	0.0259093	0.000770415	0.0023036	8.2203e-05	0.029075	0.00638316	0.0319407	0.0104398
138640			Nitrogen Metabolism	0.03103	0.00565493	0.00306549	0.19586	0.0218984	0.000526544	0.00748702	0.634968	0.00382285	0.000988171	0.00271927	0.00964368	0.0549841	0.00126226	0.0346437	0.00499134	0.000663589	0.00222158	1.44259e-05	0.0557271	0.00409694	0.0329198	0.0156953
4880468			Amino Acids and Derivatives	0.0331677	0.00656494	0.00125357	0.169224	0.0246224	0.000936386	0.00939377	0.678296	0.00139741	0.00160804	0.00151031	0.00834449	0.0504954	0.00214057	0.0339707	0.00331833	0.00057556	0.00163693	4.13895e-05	0.0228177	0.0040744	0.0288595	0.00668235
1724175			Nucleosides and Nucleotides	0.030639	0.00408137	0.000712805	0.159934	0.0221729	0.000798063	0.00865051	0.689095	0.00130033	0.00135079	0.00138385	0.00750852	0.0462644	0.00114026	0.0366599	0.00255659	0.00044833	0.00373744	6.43786e-05	0.0207502	0.0036632	0.0267722	0.00604695
2049678			Carbohydrates	0.0338736	0.00501981	0.000597167	0.186474	0.0239935	0.000994303	0.00887066	0.649336	0.00141242	0.00424408	0.00168563	0.00973763	0.0546174	0.00150609	0.0309873	0.00323709	0.000582531	0.00148755	6.14731e-05	0.0256401	0.00406698	0.028864	0.0100806
5278047			Cofactors, Vitamins, Prosthetic Groups	0.0337907	0.00517256	0.00071068	0.161304	0.0249649	0.000711437	0.00891296	0.662349	0.00134709	0.00106005	0.00167941	0.00931822	0.0716447	0.00655318	0.0261278	0.00308163	0.00058317	0.00178399	5.36183e-05	0.0229227	0.00409735	0.0298978	0.00786711
2317420			Fatty Acids, Lipids, and Isoprenoids	0.039248	0.00557948	0.00108871	0.168071	0.0289408	0.00111805	0.0100741	0.657668	0.00144212	0.00138904	0.00159531	0.0100038	0.0585802	0.00186673	0.0293732	0.00358804	0.000597216	0.00188097	8.24192e-05	0.0272734	0.00542543	0.0344146	0.00806673
395180			Iron acquisition and metabolism	0.0457715	0.00623513	0.00097424	0.239187	0.0333494	0.00204211	0.0123488	0.549792	0.00199403	0.00200668	0.0018422	0.0139582	0.0705375	0.00201427	0.0437143	0.00407409	0.000592135	0.00247988	2.78354e-05	0.0300192	0.00538742	0.0368693	0.00874285
379741			Phosphate Metabolism	0.0286169	0.00344972	0.000558275	0.383567	0.0203402	0.000555642	0.030979	0.393134	0.000903247	0.000961181	0.00130089	0.00849263	0.0445909	0.00120872	0.0883787	0.00172486	0.00044504	0.00141149	0	0.0218991	0.00277558	0.0897743	0.00975138
228993			Sulfur Metabolism	0.0422371	0.00641504	0.00021398	0.235811	0.0320403	0.00144546	0.0116248	0.583227	0.00274681	0.00152843	0.00274244	0.00918369	0.0554733	0.00160704	0.0252846	0.00337128	0.000174678	0.00335818	2.62017e-05	0.0276908	0.00591721	0.0368396	0.0150965
409704		Regulation And Cell Signaling		0.0466922	0.00572853	0.00103001	0.187328	0.0338879	0.000886006	0.022343	0.559646	0.00204538	0.00157675	0.00140833	0.0105735	0.0708682	0.00146203	0.0494186	0.00362457	0.000890887	0.0024774	0.000307539	0.0310297	0.00537949	0.0385351	0.0363091
3518670		Membrane Transport		0.0418292	0.00622167	0.000931886	0.356298	0.0292994	0.00230172	0.0120713	0.437074	0.00216673	0.0013741	0.00177453	0.0113298	0.0600511	0.00220652	0.0340995	0.00745282	0.000395888	0.00204083	9.37854e-05	0.0356149	0.00515166	0.0462547	0.0159734
334822		Secondary Metabolism		0.0368464	0.00428885	0.0019264	0.212934	0.0272234	0.0010752	0.0137984	0.60456	0.00157696	0.00105429	0.00165162	0.00857471	0.0559163	0.00122154	0.0339972	0.00476373	0.000483839	0.00249984	3.88266e-05	0.0292842	0.00448895	0.0431184	0.00838655
2836534		Stress Response, Defense, Virulence		0.0394288	0.00602143	0.000704733	0.220839	0.0556517	0.000933534	0.0112606	0.51822	0.00295255	0.00222455	0.00239095	0.0099269	0.0937824	0.00172535	0.0430243	0.0137171	0.000438211	0.00517533	7.61493e-05	0.0287911	0.00499342	0.0386348	0.0179536
792632		Miscellaneous		0.0554078	0.00682158	0.000797344	0.226804	0.0325763	0.00152404	0.0128395	0.513781	0.00434123	0.00195677	0.00214728	0.0416662	0.063679	0.00209429	0.0380807	0.00373818	0.000550066	0.00168426	0.000269987	0.0320401	0.0059334	0.048045	0.0184133
A. Mapping of SEED nodes onto InterPro:BP
				SEED
				RNA Processing			DNA Processing						Protein Processing							Cellular Processes					Energy			Clustering-based subsystems					Metabolism
#sequences			Node	RNA processing and modification	Transcription	Experimental Subsystems	DNA recombination	DNA repair	DNA replication	DNA sulfur modification	DNA uptake, competence	Type I restriction-modification systems	Protein Synthesis	Protein degradation	Protein folding	Protein processing and modification	Protein targeting, sorting, translocation	Protein glycosylation in Prokaryotes	Selenoproteins	Motility and Chemotaxis	Microbial communities	Cell Cycle, Cell Division and Death	Prokaryotic cell type differentiation	Cell Envelope	Energy and Precursor Metabolites Generation	Photosynthesis	Respiration	Cell Division	Lysine Biosynthesis	Possible heterocyst differentiation related cluster	Shikimate kinase SK3 cluster	Threonine synthase cluster	Metabolite damage and its repair or mitigation	Nitrogen Metabolism	Amino Acids and Derivatives	Nucleosides and Nucleotides	Carbohydrates	Cofactors, Vitamins, Prosthetic Groups	Fatty Acids, Lipids, and Isoprenoids	Iron acquisition and metabolism	Phosphate Metabolism	Sulfur Metabolism	Regulation And Cell Signaling	Membrane Transport	Secondary Metabolism	Stress Response, Defense, Virulence	Miscellaneous	Unassigned
738833		GO:Biological Process	GO:0006259 DNA metabolic process	0.0155028	0.00219129	0.00513919	0.0132425	0.143165	0.0320275	4.19581e-05	0.00648861	0.00274622	0.0224354	0.00309813	0.00436093	0.00137243	0.000989398	0.000132642	0.000779608	0.00526235	0.000805324	0.0197081	0.00627341	0.00898038	0.0213526	0.000996166	0.0273756	0.00206542	0.000942026	0.000108279	0.000709227	0.000483194	0.00493616	0.00244981	0.0299269	0.00927138	0.0215962	0.0300663	0.0150832	0.00489827	0.00331875	0.00317663	0.00387232	0.0294586	0.00359486	0.0218344	0.0153797	0.452372
105238			GO:0006457 protein folding	0.0138448	0.00162489	0.000769684	0.00130181	0.0123339	0.00143484	3.80091e-05	0.00181493	0.00100724	0.0206579	0.0202303	0.181769	0.00152036	0.00110226	7.60182e-05	0.000722173	0.00724073	0.000779186	0.0193466	0.00140634	0.0115358	0.0198407	0.00106425	0.0361371	0.00104525	0.000978734	0.000142534	0.000133032	0.000484616	0.0037534	0.00196697	0.0454399	0.0135407	0.0243353	0.0318516	0.016781	0.0050362	0.00341132	0.0033353	0.00404797	0.0309204	0.00385792	0.0240027	0.00936924	0.418014
13621			GO:0006808 regulation of nitrogen utilization	0.0104251	0.00146832	0.000587328	0.00124807	0.0113061	0.000660744	0	0.00161515	0.00535937	0.0251083	0.00337714	0.00447838	0.00154174	0.00132149	0.000220248	0.000954409	0.00653403	0.000807577	0.0193818	0.000807577	0.00969092	0.0224653	0.00073416	0.0220248	0.00146832	0.000954409	0.000146832	0.000293664	0.00036708	0.00433155	0.00359739	0.1124	0.0104251	0.0226121	0.205932	0.0193084	0.0055062	0.00345055	0.0041113	0.00477204	0.0345055	0.00477204	0.0234197	0.00998458	0.375523
2900542			GO:0006810 transport	0.01114	0.00175933	0.000588511	0.0016459	0.0133368	0.00121012	4.68878e-05	0.00162349	0.00105808	0.0262051	0.00324008	0.00535659	0.00159867	0.00509146	0.0001317	0.000689182	0.0106132	0.00139491	0.018611	0.001468	0.0151934	0.0289401	0.00227302	0.050836	0.00137388	0.00102464	0.000201342	0.000168244	0.00053197	0.0047236	0.00368104	0.0549515	0.0148552	0.0419939	0.04231	0.0191154	0.00800471	0.00918139	0.00615023	0.00490012	0.0802709	0.00777751	0.0399315	0.0116278	0.443183
511789			GO:0006950 response to stress	0.0207058	0.00194221	0.00432014	0.0187069	0.162372	0.00147522	4.88483e-05	0.00191681	0.00344869	0.0256844	0.0026339	0.0129252	0.00827489	0.00166866	0.000130913	0.000660428	0.00539285	0.000834328	0.0159363	0.0084527	0.00914439	0.0206687	0.000834328	0.0216144	0.00127982	0.000957426	0.000123098	0.000134821	0.000480667	0.00905256	0.00208484	0.0334161	0.00958207	0.0221595	0.0306044	0.0160222	0.00503723	0.003478	0.00322985	0.00406808	0.0289475	0.00380821	0.0437133	0.00961138	0.422426
28619			GO:0007155 cell adhesion	0.0072679	0.00178203	0.000559069	0.000698836	0.00821133	0.00136273	0	0.00118802	0.000594011	0.0153045	0.00171215	0.0045075	0.000803662	0.000803662	6.98836e-05	0.000454244	0.00482197	0.0369335	0.0117405	0.00038436	0.00600999	0.0160383	0.00122296	0.0268004	0.0010832	0.000594011	0	0.000104825	0.00038436	0.00251581	0.00206157	0.023411	0.00611482	0.0175408	0.0220133	0.011426	0.00614976	0.00216639	0.00230616	0.00290017	0.0668786	0.00223628	0.0156889	0.00594011	0.659212
320169			GO:0007165 signal transduction	0.00857984	0.00259238	0.000431022	0.00058719	0.00758037	0.00138364	2.81102e-05	0.000871415	0.00062467	0.0234314	0.00183341	0.00351065	0.000827688	0.000637163	8.12071e-05	0.000449762	0.0133023	0.000468503	0.00938254	0.000815194	0.00767407	0.0166881	0.00143362	0.0315177	0.000812071	0.000574696	7.49604e-05	8.43305e-05	0.000393542	0.00340133	0.00241747	0.0258582	0.0062998	0.015901	0.0209858	0.0111816	0.00362309	0.00683701	0.00431959	0.00585316	0.0266484	0.00270482	0.018865	0.00556893	0.702863
8638795			GO:0008152 metabolic process	0.011112	0.00936126	0.000542321	0.000978261	0.0118308	0.00129104	4.41034e-05	0.00212831	0.00096194	0.0556309	0.00479662	0.00481259	0.00300609	0.00150831	0.000119924	0.000971895	0.00531891	0.00113546	0.018785	0.00164386	0.0122679	0.0378671	0.00617586	0.143443	0.00141605	0.00219776	0.000115062	0.000125249	0.0004496	0.00450086	0.00345013	0.0529994	0.018087	0.0342319	0.0551218	0.0254828	0.00538883	0.00348336	0.00481514	0.00421089	0.0271474	0.00529611	0.0260226	0.00825022	0.38148
67786			GO:0009405 pathogenesis	0.00430767	0.00371758	0.000280294	0.000693359	0.00652052	0.00185879	1.47523e-05	0.000826129	0.000560588	0.0150326	0.00151949	0.0035258	0.000619597	0.000442569	7.37615e-05	0.000368808	0.00269967	0.000545835	0.00836456	0.000811377	0.00507479	0.0134984	0.00168176	0.0456879	0.000516331	0.000413065	7.37615e-05	8.85139e-05	0.000280294	0.00182929	0.00398312	0.017511	0.00503054	0.0150621	0.0166701	0.00821704	0.00303898	0.00154899	0.00246364	0.00233086	0.0298882	0.00244888	0.0244298	0.0107544	0.734694
29777			GO:0009607 response to biotic stimulus	0.00873157	0.00228364	0.0640427	0.00130974	0.0146086	0.00191423	3.3583e-05	0.00134332	0.0424825	0.0207207	0.0017799	0.00396279	0.0013769	0.0106794	3.3583e-05	0.000503745	0.00507103	0.000604493	0.0139705	0.00161198	0.00779125	0.0184706	0.00114182	0.027135	0.000873157	0.000738825	0.000167915	0.000201498	0.000369413	0.00339188	0.00184706	0.0269671	0.00883232	0.0562179	0.026094	0.0135339	0.00460087	0.00278739	0.00272022	0.00366054	0.0264298	0.00345905	0.0293179	0.00893307	0.527253
42911			GO:0009628 response to abiotic stimulus	0.0421337	0.00305283	0.000535993	0.000885554	0.00925171	0.00179441	6.99121e-05	0.00135163	0.000722425	0.0470043	0.00223719	0.105567	0.00137494	0.0011419	0.00011652	0.000535993	0.00407821	0.000605905	0.0127473	0.0011419	0.0075039	0.0185966	0.000908858	0.0293398	0.00107199	0.00086225	0.000163128	6.99121e-05	0.000279649	0.0034723	0.00365874	0.0254946	0.00855259	0.0213232	0.0283144	0.0133998	0.00424134	0.00284309	0.00298292	0.00337909	0.0224418	0.003449	0.0214164	0.00729417	0.532661
504365			GO:0016032 viral process	0.00426477	0.0033904	0.000269646	0.000517482	0.00581523	0.00146124	2.77577e-05	0.000709803	0.000529379	0.0135537	0.00118367	0.00303748	0.000612652	0.000576963	7.7325e-05	0.000370763	0.00227811	0.000380677	0.00674908	0.000642392	0.00409624	0.012374	0.00194304	0.0436331	0.000553171	0.000448088	6.54288e-05	6.34461e-05	0.000188356	0.00151478	0.00386823	0.0139998	0.0044789	0.0134129	0.0144657	0.0076631	0.00246845	0.00149891	0.00175666	0.00182011	0.0126139	0.00176063	0.0104468	0.0118961	0.786524
1111292			GO:0016070 RNA metabolic process	0.0694399	0.00375419	0.00116981	0.00110772	0.0130182	0.00117071	4.76922e-05	0.00268516	0.00108072	0.105775	0.00319448	0.00478272	0.00575726	0.00110592	0.000134078	0.00195628	0.00903543	0.00156305	0.0282905	0.00233242	0.00865749	0.0206192	0.00111492	0.0275058	0.00474493	0.000994338	0.00012148	0.000149376	0.000519215	0.00350673	0.00240351	0.0306778	0.0098048	0.0260526	0.0437572	0.0163602	0.0049339	0.00333036	0.00297132	0.00725912	0.0291706	0.00363091	0.0321626	0.007395	0.454766
28224			GO:0016226 iron-sulfur cluster assembly	0.0121173	0.00191327	0.000637755	0.00109836	0.011267	0.000885771	7.08617e-05	0.00152353	0.00085034	0.0218608	0.00304705	0.010771	0.00155896	0.00109836	7.08617e-05	0.000744048	0.00584609	0.000956633	0.0152707	0.0014881	0.0109836	0.0200184	0.00085034	0.0209751	0.00109836	0.000637755	0.000141723	0.000141723	0.000248016	0.00386196	0.0018424	0.0592404	0.00931831	0.0231363	0.283376	0.0160147	0.00570437	0.00368481	0.00318878	0.00407455	0.0293722	0.00386196	0.0214002	0.0166525	0.367099
591378			GO:0019222 regulation of metabolic process	0.0182438	0.00345803	0.000493762	0.000930031	0.0287971	0.00112449	5.24199e-05	0.0014221	0.000965541	0.0264805	0.00383004	0.00491733	0.00536543	0.00102811	0.000111604	0.00273598	0.0118114	0.00240794	0.0185803	0.0071308	0.00948125	0.0199669	0.00319085	0.0236076	0.00115831	0.00134601	0.00010484	0.000106531	0.000449797	0.00356963	0.00318747	0.0450017	0.0149938	0.0259462	0.0314553	0.0154977	0.00656433	0.00814707	0.00306403	0.00774124	0.0376933	0.00646964	0.0318274	0.0108289	0.548713
65278			GO:0042221 response to chemical	0.0216459	0.00196084	0.000520849	0.00108766	0.0119183	0.00140936	6.12764e-05	0.00140936	0.000811912	0.0202365	0.00238978	0.00540764	0.00124085	0.000919146	0.000107234	0.000612764	0.00531573	0.000934465	0.0189804	0.00162382	0.0081804	0.0193787	0.000919146	0.0234076	0.000949784	0.000796593	0.000107234	9.19146e-05	0.000735317	0.0231931	0.00542296	0.0391709	0.0102791	0.0261957	0.0389871	0.0159012	0.00557615	0.00333956	0.00355403	0.00594381	0.0658874	0.00399828	0.133383	0.00752168	0.458516
8838			GO:0043934 sporulation	0.013012	0.00181036	0.000905182	0.00169722	0.0147092	0.00124463	0.000113148	0.0026024	0.00135777	0.0241005	0.00339443	0.00429962	0.00226296	0.00101833	0.000339443	0.000792034	0.0078072	0.00113148	0.0220638	0.175718	0.010749	0.0231953	0.000905182	0.0202535	0.00214981	0.00158407	0.000339443	0.000339443	0.00124463	0.00509165	0.00169722	0.0384702	0.0100702	0.0261371	0.0342838	0.0164064	0.00543109	0.0049785	0.00226296	0.0052048	0.0319077	0.00373388	0.0230821	0.0078072	0.442295
30309			GO:0045454 cell redox homeostasis	0.0109868	0.00184764	0.000593883	0.00141872	0.0428256	0.00184764	6.5987e-05	0.00184764	0.00135273	0.0282094	0.00339833	0.00537794	0.00171566	0.00125375	6.5987e-05	0.000692864	0.0060708	0.000857831	0.221815	0.00105579	0.0175855	0.0227325	0.00122076	0.0209179	0.00125375	0.00118777	0.000230955	0.000131974	0.000527896	0.00422317	0.00174866	0.0356	0.0309479	0.0225346	0.0368867	0.0180145	0.00587284	0.00376126	0.00491603	0.00554291	0.0323006	0.00498202	0.0682306	0.00755551	0.317793
5022			GO:0046718 viral entry into host cell	0.00378335	0.00258861	0	0.000199124	0.00677021	0.00139387	0.000398248	0.000199124	0.000398248	0.0135404	0.000597372	0.000995619	0.000398248	0.000199124	0	0	0.00258861	0.000199124	0.0049781	0.000199124	0.00298686	0.0129431	0.00258861	0.0483871	0.000398248	0	0	0	0.000597372	0.000995619	0.00736758	0.0113501	0.00398248	0.0133413	0.0131422	0.0091597	0.00159299	0.000199124	0.00318598	0.00238949	0.0125448	0.00159299	0.0101553	0.00457985	0.797093
665661			GO:0071840 cellular component organization or biogenesis	0.0139636	0.00370309	0.00548177	0.000956944	0.0115044	0.0352041	2.85431e-05	0.00638914	0.000734608	0.0381485	0.00228945	0.00864704	0.00126791	0.000859296	9.31405e-05	0.000569359	0.0195625	0.000603911	0.0236081	0.00104708	0.00747978	0.0167863	0.0015939	0.0469939	0.00113571	0.000764653	9.76473e-05	0.00111168	0.000408616	0.00273412	0.00359643	0.0254153	0.0076901	0.0210918	0.0246116	0.0132485	0.00400354	0.00250878	0.00282576	0.00310068	0.0300769	0.00302256	0.0195235	0.00981731	0.575709
76837			GO:0071973 bacterial-type flagellum-dependent cell motility	0.0106719	0.00145763	0.000780874	0.00119734	0.0129495	0.00135351	9.11019e-05	0.00160079	0.00118433	0.0211877	0.00325364	0.00490649	0.00166586	0.00127543	0.000130146	0.000989107	0.327147	0.000989107	0.0166847	0.00169189	0.0109062	0.0224501	0.00059867	0.0210706	0.00174395	0.00109322	9.11019e-05	0.000247277	0.000559626	0.00425576	0.00230358	0.0345667	0.0101774	0.0231008	0.0343324	0.0174395	0.00544009	0.00382628	0.00329268	0.00511472	0.0338769	0.00454208	0.02409	0.00981298	0.313859
820856			Other	0.0141438	0.00268866	0.00281657	0.000815003	0.0110848	0.00128768	3.89837e-05	0.00346711	0.000835713	0.0344531	0.00234999	0.00450627	0.00115124	0.00391177	9.1368e-05	0.000561609	0.0228359	0.000618866	0.0356652	0.0109666	0.00998348	0.0203933	0.00173965	0.0313928	0.000992866	0.000791856	0.000123042	0.000114515	0.000372782	0.00282875	0.00269962	0.0253236	0.00719493	0.0187231	0.0249739	0.0125832	0.00419562	0.00621059	0.0033794	0.00323686	0.0312929	0.00354021	0.0263091	0.00942065	0.597894
B. Mapping of InterPro:BP nodes onto SEED

## Sheet: S6 - EggNOG & KEGG
				EggNOG
				Information Storage And Processing					Cellular Processes And Signaling									Metabolism								Poorly Characterized
#sequences		Node		[A] RNA processing and modification	[B] Chromatin structure and dynamics	[J] Translation, ribosomal structure and biogenesis	[K] Transcription	[L] Replication, recombination and repair	[D] Cell cycle control, cell division, chromosome partitioning	[M] Cell wall/membrane/envelope biogenesis	[N] Cell motility	[O] Posttranslational modification, protein turnover, chaperones	[T] Signal transduction mechanisms	[U] Intracellular trafficking, secretion, and vesicular transport	[V] Defense mechanisms	[W] Extracellular structures	[Z] Cytoskeleton	[C] Energy production and conversion	[E] Amino acid transport and metabolism	[F] Nucleotide transport and metabolism	[G] Carbohydrate transport and metabolism	[H] Coenzyme transport and metabolism	[I] Lipid transport and metabolism	[P] Inorganic ion transport and metabolism	[Q] Secondary metabolites biosynthesis, transport and catabolism	[S] Function unknown	Unassigned
352224	KEGG	Metabolism	Glycan biosynthesis and metabolism	0	0	0.000530912	0.000397474	0.000136277	0.000173185	0.54879	0.000374762	0.00376465	0.00334162	0.000286749	0.0168188	0	0	0.0025268	0.0175513	0.000360566	0.106384	0.00050536	0.022869	0.00647883	3.97474e-05	0.0420386	0.228772
4015			Not included in regular maps	0	0	0	0	0	0.00547945	0	0	0	0.0139477	0.000249066	0	0	0	0.632877	0.277709	0	0.0014944	0	0	0	0.000996264	0.0475716	0.0196762
692904			Energy metabolism	0	0	0.000173184	0.000668202	0.000225139	0.000191946	0.00216192	4.3296e-06	0.0120421	4.90688e-05	2.8864e-06	1.87616e-05	0	0	0.401992	0.117608	0.00480153	0.127308	0.0131274	0.0611196	0.0930389	0.00489823	0.0418341	0.120312
1009584			Amino acid metabolism	0	0	0.0144059	0.00373817	0.00489409	6.93355e-06	0.0170635	1.58481e-05	0.00202162	0.00409773	0.000315972	4.95253e-06	0	3.96203e-06	0.081281	0.55912	0.0450631	0.0199023	0.0248568	0.0899628	0.0153905	0.0308474	0.0328749	0.0654141
302068			Metabolism of other amino acids	0	0	0.0275865	4.30367e-05	3.97262e-05	0.000374088	0.0808295	5.62787e-05	0.110194	0.00194327	0.000963359	5.95892e-05	0	3.31051e-06	0.109992	0.315618	0.0180522	0.0696764	0.0372995	0.0502635	0.0442251	0.019393	0.0388224	0.0863978
239553			Biosynthesis of other secondary metabolites	0	0	0.00155707	0.00254223	6.67911e-05	4.17444e-06	0.0831173	0.000116884	0.0020914	0.000175327	0.000116884	0.0103526	0	0	0.0123271	0.342976	0.0037236	0.130936	0.0164849	0.0771061	0.0397616	0.0387764	0.141063	0.107901
392684			Nucleotide metabolism	0	0	0.00490471	0.0167565	0.0118161	0.00173167	0.000359067	9.16768e-05	0.0001859	0.032833	1.01863e-05	5.09315e-05	0	7.63973e-06	0.0210627	0.0338415	0.654636	0.048441	0.0014108	0.00047621	0.0391205	0.0063206	0.0645201	0.0992248
1107564			Carbohydrate metabolism	0	0	0.000236555	0.000576942	7.58421e-05	9.48026e-05	0.0794609	0.00029434	0.000249196	0.00010654	0.000687996	0.000379211	1.17375e-05	2.70865e-06	0.211272	0.101368	0.0119695	0.347595	0.00196016	0.0844032	0.00751018	0.00575046	0.0508196	0.0964035
760301			Metabolism of cofactors and vitamins	0	0	0.015048	0.0132882	0.00433644	0.000804944	0.00597263	5.26107e-05	0.0124924	0.000595817	1.57832e-05	3.28817e-05	0	3.94581e-06	0.0612455	0.120939	0.0594857	0.0143049	0.450326	0.0344232	0.0144522	0.0180692	0.103691	0.085165
452109			Lipid metabolism	0	0	2.21186e-06	0.000143771	6.63557e-05	0.000145982	0.0260756	1.76948e-05	0.0132888	0.000216762	0	6.63557e-06	0	7.29912e-05	0.122121	0.0279534	0.00166553	0.0456837	0.00297273	0.40697	0.0032647	0.0420341	0.102455	0.227007
191188			Metabolism of terpenoids and polyketides	0	0	0.0257077	0.000727033	1.04609e-05	1.56914e-05	0.103673	0	0.0106963	0.000528276	3.66132e-05	5.23045e-06	0	1.56914e-05	0.0753761	0.0342595	0.00128146	0.0560548	0.101277	0.375039	0.000732264	0.0585654	0.0400391	0.119835
271979			Xenobiotics biodegradation and metabolism	0	0	0.0267999	0.000841977	2.20605e-05	0.000132363	0.00283845	3.67675e-06	0.0703584	0.000113979	0	2.9414e-05	0	0	0.177764	0.0498862	0.144519	0.0169756	0.0322819	0.192515	0.0293773	0.0754433	0.111126	0.086628
573903		Genetic Information Processing	Translation	0.00386302	0	0.579643	0.0081756	0.00384734	0.000282278	1.9167e-05	1.21972e-05	0.000447811	0.00151768	8.71227e-06	3.48491e-06	1.74245e-06	0	3.48491e-06	0.00350408	0.000372885	0.000238716	1.74245e-06	8.71227e-06	0.00273914	2.61368e-05	0.00789506	0.387961
115508			Transcription	0	0	0.000181806	0.157478	0.0311407	0	0.000112546	0	0.0317294	0.00299546	0	0	0	0	1.73148e-05	0	0	8.65741e-06	1.73148e-05	1.73148e-05	0	0	0.000874398	0.775427
303011			Replication and repair	0	1.32008e-05	3.30021e-06	0.00581167	0.746399	0.000105607	4.29027e-05	0.000178211	0.000128708	0.00174251	0.000250816	0.000174911	0	2.31015e-05	1.32008e-05	9.57061e-05	0.00345532	0.0015049	3.30021e-06	3.30021e-06	0	3.30021e-06	0.00297019	0.240731
404504			Folding, sorting and degradation	7.41649e-06	0	0.038855	0.0188774	0.0405509	0.000351047	0.0119925	0.00018294	0.0943279	0.00484791	0.168681	0.00027441	2.47216e-06	9.88865e-06	0.000173051	0.019231	0.00115944	0.0226351	0.0666273	5.43876e-05	0.0336832	2.47216e-06	0.0223434	0.466947
640498		Environmental Information Processing	Membrane transport	0	0	1.0929e-05	0.000387199	1.0929e-05	0.0100547	0.0208197	0.00313662	0.0103513	0.0029196	0.129387	0.0546356	2.81031e-05	0	0.00194848	0.226658	0	0.161014	0.00360032	3.12257e-06	0.250719	0.0310789	0.0676411	0.0385216
966117			Signal transduction	0	5.07185e-05	0.00125968	0.00988286	0.00473442	0.00116135	0.0266914	0.0215988	0.0222789	0.178021	0.00245829	0.00413511	9.31564e-06	0.001092	0.0625421	0.0200845	0.0049818	0.0550751	0.00175031	0.0291497	0.0468308	0.00213121	0.0425124	0.480311
144111			Signaling molecules and interaction	0	0	6.9391e-06	4.85737e-05	0	6.9391e-06	2.08173e-05	0	0.021074	0.0120532	5.55128e-05	0	4.85737e-05	0	0	6.9391e-06	0	0.00107556	0	0.000437163	4.85737e-05	2.08173e-05	0.000215112	0.96493
308653		Cellular Processes	Cell growth and death	0	0.000155514	0.00289322	0.000508662	0.0340512	0.0483034	0.0399575	9.39566e-05	0.0883354	0.0588298	0.00492786	9.71965e-06	0	0.00312973	0.0158787	0.0400417	0.00616874	0.0183572	1.94393e-05	0.0474481	0.00199577	0.0255594	0.0169932	0.576576
224217			Cell motility	6.24395e-05	0	8.91993e-06	0.0552679	9.81192e-05	0.000517356	0.0021497	0.426096	7.13594e-05	0.145011	0.0118278	4.45997e-06	0	0.000695755	8.91993e-06	0.0143611	0	0.02874	0.000129339	5.35196e-05	0.000142719	1.33799e-05	0.116543	0.264619
127223			Cellular community - eukaryotes	0	0	7.86021e-06	0.0013441	0.000188645	0.0021144	0.000141484	3.14409e-05	0.00133624	0.0144707	0.000188645	1.57204e-05	0.000102183	0.00205938	6.28817e-05	1.57204e-05	7.86021e-06	0	0	0	2.35806e-05	2.35806e-05	0.00589516	0.976309
433006			Cellular community - prokaryotes	2.30944e-06	0	5.08076e-05	0.0550524	0.000131638	0.000304846	0.0626227	0.00343644	0.00766502	0.138446	0.142963	0.00259119	0.000103925	0.000131638	0.00112239	0.266597	0.00144109	0.0387962	0.0151568	0.0349972	0.116985	0.0302652	0.0718905	0.0546505
323906			Transport and catabolism	0	0	1.23493e-05	0.000524844	0.00823078	0.0010466	0.000290208	0.000111143	0.0148346	0.00383445	0.000463097	0.000336517	3.08732e-06	0.000960155	0.0319043	0.025316	0.00269831	0.0465907	0.000527931	0.062126	0.0548029	0.0318981	0.0229882	0.716992
120045		Organismal Systems	Aging	0	0.00039985	0.00041651	0.000291557	0.000166604	1.66604e-05	0.000358199	5.83115e-05	0.380391	0.047882	0.000124953	1.66604e-05	0	8.33021e-06	0.000183265	0.000499813	8.33021e-06	0.000124953	0	0.0165938	0.118689	0.00975468	0.0141947	0.410288
69155			Circulatory system	0	0	1.44603e-05	2.89205e-05	0	0.0113947	0.000144603	0	0.00766394	0.017092	4.33808e-05	0	0	0.0136794	0.0840142	1.44603e-05	0	0	0	0	0.0279083	0.00121466	0.0040778	0.855484
89058			Development and regeneration	0	0	0.000763547	7.86005e-05	0	0.00202115	0.0231085	6.73718e-05	0.000550203	0.0118462	0.000112286	0	0	0.00200993	2.24573e-05	0.0152373	0.000134744	0	1.12286e-05	0.00233556	5.61432e-05	0	0.0116104	0.934099
146233			Digestive system	0	0	1.36768e-05	8.88992e-05	1.36768e-05	0.00465695	0.000328243	0.00012993	0.0266629	0.0182996	0.00154548	0.0273399	9.57376e-05	0.00549124	0.00216093	0.0228403	0.000205152	0.0400115	0	0.102111	0.0702509	0.00536131	0.0348417	0.650551
311558			Endocrine system	0	0.000192581	0.00321609	0.000147645	9.62903e-05	0.00261909	0.00662798	3.20968e-05	0.0439918	0.00867254	9.62903e-05	1.92581e-05	3.20968e-05	0.00304598	0.0781556	0.0157114	0	0.0845749	2.88871e-05	0.103971	0.00802098	0.0343596	0.0116094	0.627835
181608			Environmental adaptation	0	0.000401965	0.0265352	0.000996652	0.00196027	0.00625523	0.0293599	0.0282477	0.067888	0.0105337	7.15827e-05	0.00335338	0	0.00663517	0.0939992	0.000418484	0	0.000699308	0.00188318	0.0864665	0.000368926	0.0466059	0.00889278	0.633436
49576			Excretory system	0	0	2.01711e-05	2.01711e-05	0.000322737	0	2.01711e-05	2.01711e-05	0.00352993	0.00548653	6.05132e-05	0	0	0	0.0739471	0.0854647	0	0.00841133	0	0	0.0300145	0	0.00421575	0.788486
231151			Immune system	0	0	8.65235e-06	0.00311485	0.00119835	0.0036686	0.000501836	0.0222106	0.0868913	0.00783471	9.95021e-05	0.000337442	4.32618e-05	0.00432618	5.19141e-05	0.00293315	4.32618e-06	0.00266492	0.00283365	0.00107722	0.000263897	0.000856583	0.00295045	0.86357
158437			Nervous system	0	0	0.000435504	4.41816e-05	0.000100987	0.00445603	0.000290336	1.8935e-05	0.000340829	0.00780121	5.04933e-05	0	0	0.00435504	0.0308135	0.108327	0	0.000574361	0.00030296	0.0124024	0.00697438	0.00471481	0.00629272	0.820982
105307			Sensory system	0	0	0	1.89921e-05	0	0.00649529	8.54644e-05	0	2.84881e-05	0.00986639	1.89921e-05	9.49604e-06	0	0.0076728	0.000351354	1.89921e-05	0	9.49604e-06	0	0	0.000151937	0.00535577	0.00040833	0.982499
130074		Human Diseases	Drug resistance: antimicrobial	0	0	1.53759e-05	0.0201962	0.000107631	0.000246014	0.521196	0.000384397	0.0811231	0.045305	0.000430524	0.042668	0	1.53759e-05	0.000338269	0.0806464	7.68793e-06	0.0499177	0.000330581	0.0031213	0.0899334	0.0130772	0.0422913	0.031828
340608			Cancer: overview	0	0.000889586	1.17437e-05	0.013332	0.0165939	0.00251609	0.00634454	3.52311e-05	0.0675909	0.00845547	8.51419e-05	0.00873144	1.76156e-05	0.00239572	0.0833187	0.0117378	2.93593e-06	0.0599546	8.80778e-06	0.00137695	0.000211387	0.0052788	0.0152786	0.702018
148398			Cancer: specific types	0	0.000815375	1.34773e-05	0.00010108	0.00411057	0.00460923	6.73864e-06	4.71704e-05	0.148742	0.0150069	0.00010108	0.0189288	0	0.00626019	0.059145	0.000660386	0.0117387	0.00267524	6.73864e-06	0.00142859	0.00044475	0.000714295	0.0209235	0.713541
58726			Immune disease	0	0	0	0	0.0642986	1.70282e-05	1.70282e-05	0.000136226	0.00999557	0.000136226	0.000102169	0.0013282	0	1.70282e-05	0.0243674	0	0.0464871	0	1.70282e-05	0	0	0.000119198	0.0185778	0.834503
272568			Neurodegenerative disease	0	0.000190778	1.10064e-05	0.00222697	0.000539315	0.00465939	0.000179772	2.56817e-05	0.0847275	0.00839057	2.93505e-05	0	3.66881e-06	0.00563896	0.0588697	0.00617461	0	0.0287635	7.33762e-05	0.00024581	0.055865	0.000381556	0.00479513	0.748129
108815			Cardiovascular disease	0	0	9.18991e-06	6.43294e-05	6.43294e-05	0.00777466	9.18991e-05	2.75697e-05	0.284713	0.0149796	1.83798e-05	0	0	0.00998024	0.036392	0.0472913	0	9.18991e-06	1.83798e-05	0	0.00799522	0	0.0271286	0.579148
165969			Endocrine and metabolic disease	0	0	0	0.000102429	0	0.00259085	0.0434418	9.03783e-05	0.0473221	0.0123457	0.000186782	2.41009e-05	6.02522e-05	0.00248239	0.112407	0.0101163	0	0.0815273	0	0.0087908	0.000210883	0.00810392	0.002627	0.678934
61991			Substance dependence	0	0.00488781	1.61314e-05	3.22627e-05	0	0.0111306	3.22627e-05	0	1.61314e-05	0.0175993	4.83941e-05	0	0	0.0111145	4.83941e-05	0.046781	0	0.000838831	0.000274233	4.83941e-05	0.0019519	0.00490394	0.00141956	0.925989
108963			Drug resistance: antineoplastic	0	0	9.17743e-06	6.4242e-05	0.00568083	2.75323e-05	0.000110129	1.83549e-05	0.162459	0.00801189	4.58871e-05	0.0104623	0	2.75323e-05	0.0363426	0.097914	0.0815231	9.17743e-05	0.0377468	0	0.0616081	0.000192726	0.00696567	0.490745
301727			Infectious disease: bacterial	0	0	0.00010937	0.000218741	0.000129256	0.00257849	0.0474137	0.0240714	0.123804	0.0108078	0.0166939	0.00152787	8.94849e-05	0.00383128	0.0315683	0.00879272	3.31425e-06	0.0294505	6.62851e-06	0.0014417	0.0273525	0.00331425	0.0177081	0.660942
72374			Infectious disease: parasitic	0	0	0.000262525	0.000179623	0	0.00216929	0.000207257	6.90856e-05	0.0624672	0.0121591	0.000262525	0	0.000138171	0.00211402	0.0759251	0.0733689	0	1.38171e-05	0	0.00425567	0.0209191	0.000677039	0.0196065	0.734338
348489			Infectious disease: viral	0	0.000137737	0.00870329	0.000522255	0.000579645	0.0029011	5.45211e-05	3.44344e-05	0.0188012	0.0132515	6.88687e-05	0.000223823	2.29562e-05	0.00277771	0.0154955	0.00172172	6.59992e-05	0.0206463	0.000892424	5.73906e-06	4.01734e-05	0.000275475	0.00377917	0.91501
499851		Not Included in Pathway or Brite	Poorly characterized	8.00238e-06	0	0.00645792	0.00835249	0.00591176	0.000286085	0.00444132	8.20244e-05	0.0209522	0.000350104	0.000708211	0.000150045	2.0006e-06	0	0.00766428	0.0043493	3.40101e-05	0.00185655	0.000416124	0.000260078	0.0151305	0.000602179	0.830548	0.0918494
203450			Unclassified: genetic information processing	0	0	0.0189432	0.0916884	0.46954	0.000614402	0	3.93217e-05	0.225102	0.0090145	0.00012288	0.00639469	0	0	0.000717621	0.0079479	0	7.86434e-05	9.83043e-06	0.000299828	0.0185402	0.00046203	0.0600541	0.107879
690981			Unclassified: metabolism	0.00111146	0.00117514	0.02107	0.0063446	0.0454918	0.000803206	0.0618555	0.00129092	0.0890965	0.0242684	0.0008061	0.00325335	7.23609e-06	1.73666e-05	0.156035	0.0329633	0.0062404	0.0563489	0.02162	0.0468407	0.0459202	0.0228964	0.212329	0.155488
266598			Unclassified: signaling and cellular processes	0	0	0.00011628	0.00576899	0.0350865	0.0525735	0.116452	0.0065867	0.0393176	0.088174	0.0109453	0.00865348	0	0.000757695	0.0118305	0.102274	0.0191112	0.0214555	0.00888979	0.00193925	0.165298	6.00155e-05	0.0854808	0.246517
A. Mapping of KEGG nodes onto EggNOG
				KEGG
				Metabolism												Genetic Information Processing				Environmental Information Processing			Cellular Processes					Organismal Systems										Human Diseases
#sequences	Node			Glycan biosynthesis and metabolism	Not included in regular maps	Energy metabolism	Amino acid metabolism	Metabolism of other amino acids	Biosynthesis of other secondary metabolites	Nucleotide metabolism	Carbohydrate metabolism	Metabolism of cofactors and vitamins	Lipid metabolism	Metabolism of terpenoids and polyketides	Xenobiotics biodegradation and metabolism	Translation	Transcription	Replication and repair	Folding, sorting and degradation	Membrane transport	Signal transduction	Signaling molecules and interaction	Cell growth and death	Cell motility	Cellular community - eukaryotes	Cellular community - prokaryotes	Transport and catabolism	Aging	Circulatory system	Development and regeneration	Digestive system	Endocrine system	Environmental adaptation	Excretory system	Immune system	Nervous system	Sensory system	Drug resistance: antimicrobial	Cancer: overview	Cancer: specific types	Immune disease	Neurodegenerative disease	Cardiovascular disease	Endocrine and metabolic disease	Substance dependence	Drug resistance: antineoplastic	Infectious disease: bacterial	Infectious disease: parasitic	Infectious disease: viral
1362	EggNOG	Information Storage And Processing	[A] RNA processing and modification	0	0	0	0	0	0	0.000734214	0	0	0	0	0	0.762115	0	0	0.00146843	0	0	0	0.000734214	0.00367107	0	0.00220264	0	0.000734214	0	0	0	0	0	0	0	0	0	0	0	0	0	0	0	0	0	0	0	0	0
3033			[B] Chromatin structure and dynamics	0	0	0	0	0	0	0	0	0.00725354	0	0	0	0	0	0.000659413	0	0	0.117705	0	0.00230795	0	0	0	0	0.00230795	0	0	0.000329707	0.00263765	0.000659413	0	0.000329707	0	0	0	0.504451	0.00296736	0	0.183976	0	0.000329707	0.504451	0	0	0.000329707	0.00230795
421764			[J] Translation, ribosomal structure and biogenesis	0.00174031	0	0.00172845	0.0341305	0.010347	0.0032696	0.00922317	0.00345928	0.0330042	0.00337867	0.012846	0.00800685	0.498063	0.000780057	0.000227615	0.0258486	1.6597e-05	0.0129361	0.000927059	0.00604604	0.000132776	0	0.000704185	0.000817993	0.000180196	0.000123292	0.000101953	0.000950769	0.0117672	0.00769151	0	1.4226e-05	0.000663878	0	0.000791912	0.00162176	0.000175454	0	0.0023378	0.000206276	7.82428e-05	0.000130405	0.000441005	0.0025014	0	0.00445984
538167			[K] Transcription	0.000299164	0	0.002607	0.0195627	0.0106584	0.00991885	0.0117417	0.0220452	0.0151793	0.001297	0.000990399	0.000784143	0.00537751	0.0198972	0.00394116	0.0113218	0.00672282	0.0273168	1.30071e-05	0.000668937	0.0241524	1.67234e-05	0.110832	0.000633632	0.000379064	0	0	0.000776711	0.000222979	0.000226695	0	2.78724e-05	0	0	0.0131019	0.00556333	1.48653e-05	1.85816e-06	0.000330752	5.01703e-05	5.57448e-05	1.85816e-06	0.000784143	0.000537008	2.22979e-05	0.00095881
432798			[L] Replication, recombination and repair	0.000695475	0	0.000499078	0.00674449	0.000831797	0.000492146	0.00901575	0.0016428	0.00426527	0.000205639	0.000101664	0.000242607	0.000166359	0.00203097	0.338795	0.0266429	5.31426e-05	0.00833876	0	0.0181008	4.39004e-05	4.39004e-05	0.000140943	0.00540206	9.47324e-05	0	0	4.62109e-06	0.000249539	0.00413357	0.000194086	6.93164e-06	4.62109e-06	6.93164e-06	2.31055e-05	0.0114164	0.00463265	0.00506934	0.000362756	0	0.000198707	0	0.00699865	0.000224123	2.31055e-06	0.00485908
91086		Cellular Processes And Signaling	[D] Cell cycle control, cell division, chromosome partitioning	0.0146894	0.00867312	0.0121424	0.00055991	0.000570889	1.09786e-05	0.0201458	0.000878291	0.00502822	6.58718e-05	0.000197615	0.0101772	0.000329359	0.000142722	0.000208594	0.0223745	0.0479766	0.00299717	0.000494039	0.11847	0.000636761	0.000548932	0.00815713	0.0270074	0.0173682	0.000285445	7.68504e-05	0.000812419	0.000988077	0.000647739	0	0.000999056	0.000329359	0.000285445	0.0132622	0.000812419	0.000307402	0	0.000823398	0.000285445	0.000757526	0.000329359	0.000208594	0.0181257	0.000647739	0.00127352
507941			[M] Cell wall/membrane/envelope biogenesis	0.244003	0	0.00236839	0.0216088	0.0291451	0.0224987	0.00108871	0.107345	0.00737881	0.0174784	0.0237862	0.000757962	2.16561e-05	2.55935e-05	2.9531e-05	0.00634719	0.0206993	0.0382643	2.75623e-05	0.0160393	0.0010513	2.9531e-05	0.0469523	0.000192936	2.9531e-05	1.57499e-05	0.0026066	0.000110249	0.00163208	0.0104146	1.77186e-05	4.13434e-05	0.000992241	0	0.102093	0.00269716	3.93747e-06	0	0.00105327	0	0.00807377	1.96873e-06	2.36248e-05	0.0195594	3.74059e-05	2.75623e-05
90672			[N] Cell motility	0.000937445	0	0	2.20575e-05	0.000121316	0.000121316	0.000231604	0.00231604	0.000198518	9.92589e-05	0	0	1.10288e-05	0	0.000286748	0.00114699	0.0321378	0.130801	1.10288e-05	0.000628639	0.591451	0	0.0217597	0.000165431	0.000132345	1.10288e-05	2.20575e-05	0.000341892	3.30863e-05	0.0305276	0	0.0305828	0	0	0.000639668	1.10288e-05	1.10288e-05	2.20575e-05	2.20575e-05	1.10288e-05	6.61726e-05	0	1.10288e-05	0.0456591	4.41151e-05	2.20575e-05
306365			[O] Posttranslational modification, protein turnover, chaperones	0.00364598	0	0.0180732	0.00316616	0.0554078	5.87534e-05	0.00017626	0.000714834	0.0179688	0.00771629	0.00281364	0.0267459	0.00139376	0.000215429	2.28486e-05	0.0611623	0.0216049	0.0375206	0.00158634	0.0674783	2.28486e-05	0.00039169	0.013683	0.00277447	0.0891486	0.00459256	0.00040801	0.00640086	0.0185237	0.0228453	0.00123382	0.0325331	0.00160266	0	0.0319586	0.0432066	0.0327518	9.79224e-05	0.0547974	0.0526039	0.0175248	0	0.0254337	0.0683857	0.00150148	0.00874447
388018			[T] Signal transduction mechanisms	0.00199475	2.83492e-05	0.000992222	0.00666464	0.00174476	0.000311841	0.0239731	0.00137107	0.000296378	0.000131437	0.000219062	0.000141746	0.00124736	2.5772e-06	0.000296378	0.00334521	0.00508482	0.466058	0.0019664	0.0444206	0.0554485	0.000268029	0.173567	0.00053348	0.0106928	0.000190713	0.000278338	0.00213134	0.000703576	0.000590179	0.000118551	0.000337613	0.000525749	0.000172672	0.0211047	0.000811818	0.000734502	5.1544e-06	0.000703576	0.000639146	0.000672649	0.000213908	0.000543789	0.00441217	0.000623682	0.00272668
151326			[U] Intracellular trafficking, secretion, and vesicular transport	0.000482402	0	6.60825e-06	0.000991237	0.000786382	0.000237897	4.62577e-05	0.00188335	5.2866e-05	1.32165e-05	3.96495e-05	0	3.96495e-05	0	0.00037667	0.27339	0.35637	0.0133354	0.000105732	0.00501566	0.00991898	0.000132165	0.276879	0.000125557	0.000105732	6.60825e-06	1.32165e-05	0.00026433	0.000138773	0	0	0.00015199	0	0	0.00041632	0.00011234	0	1.32165e-05	6.60825e-06	0	0.00015199	0	0	0.0224416	0.000145381	0.00011234
144488			[V] Defense mechanisms	0.0336637	0	0.000602126	0.000574442	9.68939e-05	0.0101877	0.000103815	0.00766846	0.000269919	0.000159183	6.92099e-06	0.000325287	2.7684e-05	0	0.000131499	8.99729e-05	0.435095	0.0514645	0	6.92099e-06	0.000650573	0.000643652	0.0174132	0.000200709	0	0	0	0.000816677	0	0.00265766	0	0.00069902	0	0	0.0282238	0.00124578	0.000539837	5.53679e-05	0	0	0	0	0.000173025	0.00420104	0	5.53679e-05
2066			[W] Extracellular structures	0	0	0	0	0	0	0	0.00242014	0	0	0	0	0	0	0	0	0.00580833	0.00677638	0.00629235	0	0	0.00871249	0.0246854	0	0	0	0	0.00968054	0.00774443	0	0	0.00774443	0	0	0	0.00580833	0	0	0	0	0.00774443	0	0	0.00435624	0.00774443	0.00629235
2482			[Z] Cytoskeleton	0	0	0	0.0020145	0.000402901	0	0.0012087	0.000402901	0.0012087	0.000402901	0.00725222	0	0	0	0	0.00725222	0	0.0141015	0.000805802	0.012087	0.000402901	0.0012087	0.0471394	0.0012087	0	0.0104754	0.00241741	0.0112812	0.0132957	0.0237712	0	0.0128928	0.0116841	0.0108783	0.000402901	0.0132957	0.0112812	0	0.0124899	0.0108783	0	0.0116841	0.000402901	0.0124899	0.0012087	0.0132957
470149		Metabolism	[C] Energy production and conversion	0.00165267	0.00328832	0.340288	0.0924218	0.0350995	0.00314794	0.0127981	0.265822	0.063331	0.0633204	0.0178071	0.0632651	0.00288845	0	4.25397e-06	0.000274381	0.00154632	0.0674276	0	0.0043433	0.000104222	2.97778e-05	0.000701905	0.0083867	0.000131873	0.00528343	0	0.000299905	0.0243157	0.0111092	0.00135064	2.76508e-05	0.000804	2.76508e-05	0.000148889	0.0269957	0.00808042	0	0.00985645	0.00389876	0.0149208	0	0.00389026	0.0091354	0.00576838	0.00391365
671921			[E] Amino acid transport and metabolism	0.008184	0.000892962	0.0681077	0.470534	0.0742438	0.0662384	0.0104462	0.099473	0.0761116	0.0110281	0.00605279	0.0141832	0.00147785	0.000287236	0.000444993	0.0066615	0.140725	0.0201601	0.000127991	0.00957404	0.00450946	0	0.0964354	0.0048473	8.48314e-05	0	0.000943563	0.00420436	0.00442463	4.61364e-05	0.00284111	1.04179e-05	0.0129048	0	0.0104298	0.00360013	0.000366114	4.46481e-06	0.0013067	0.00396624	0.00117871	0.00195112	0.00884777	0.00226217	0.00565989	0.000245565
195646			[F] Nucleotide transport and metabolism	0.000531572	0	0.0127884	0.137514	0.0111477	0.000408902	0.748014	0.0439161	0.133777	0.00828026	0.000511127	0.105854	0.000756468	0	0.0044877	0.00220296	0.000112448	0.0118428	0	0.003445	1.53338e-05	1.53338e-05	0.003629	0.00200362	0.000301565	0	2.04451e-05	0.00618975	4.60015e-05	0.000230007	0	2.04451e-05	3.06676e-05	0	2.55564e-05	1.53338e-05	0.00531572	0.00621531	1.53338e-05	0	3.57789e-05	1.53338e-05	0.025633	8.17804e-05	0	2.04451e-05
504786			[G] Carbohydrate transport and metabolism	0.0415008	0.000120843	0.0986854	0.0255633	0.0192339	0.035415	0.024129	0.427698	0.0170924	0.0233188	0.0121438	0.00514475	0.00062997	3.96208e-06	0.00126192	0.00949313	0.151371	0.0756598	0.000996462	0.0104678	0.00817772	0.000257535	0.0212506	0.0147191	3.76397e-05	0	5.94311e-06	0.00681477	0.0250502	0.00121636	0.00187802	0.000778548	0.00255356	0	0.00748634	0.019741	0.000742889	0	0.0109611	0.000200085	0.0130055	0.00147587	0.000334795	0.00863732	0.000449696	0.00703268
277261			[H] Coenzyme transport and metabolism	0.00124071	0	0.0249945	0.0518356	0.0228052	0.00652454	0.00391328	0.00667963	0.690678	0.00332178	0.0406368	0.0183726	6.13141e-05	7.21342e-06	5.77074e-05	0.055785	0.00475364	0.0024742	0	0.000205582	0.000209189	0.000111808	0.0139219	0.000292144	2.5247e-05	0.000111808	0.000129842	0.000111808	0.00030657	0.00136694	0	0.000851184	0.000385918	0	0.000375098	4.32805e-05	2.16403e-05	1.44268e-05	0.000108201	1.44268e-05	4.68872e-05	0.000230829	0.00864528	7.21342e-06	0	0
267004			[I] Lipid transport and metabolism	0.0223255	0	0.090478	0.213214	0.0396586	0.0420705	0.000393253	0.21236	0.0576508	0.435832	0.159559	0.125856	0	0	3.74526e-06	0.00014232	0.000198499	0.0571714	2.62168e-05	0.0399133	7.49052e-06	2.62168e-05	0.0410893	0.0465911	0.00322842	0	0.000239697	0.0296213	0.0809613	0.0430967	0	0.000940061	0.00555048	0	0.00192132	0.00105991	0.00093257	0	4.11979e-05	1.12358e-05	0.00119474	0.000232206	0	0.00159923	5.61789e-05	2.62168e-05
452257			[P] Inorganic ion transport and metabolism	0.00264673	0	0.0961444	0.0152303	0.0148102	0.0108965	0.0178151	0.00904795	0.0137179	0.00466549	0.000320614	0.0125614	0.000990587	6.6334e-06	8.18119e-05	0.0209107	0.280206	0.0771088	0.000327248	0.003257	4.20115e-05	0.000227747	0.0640499	0.0225757	0.0133176	0.000260914	2.21113e-06	0.0145404	0.00112104	8.4023e-05	0.000163624	0.000190157	0.000123823	0.00021448	0.0163535	0.000433382	0.000375892	0	0.0136847	0.000196791	0.000227747	0	0.00720608	0.00965159	1.32668e-05	0.000574894
142354			[Q] Secondary metabolites biosynthesis, transport and catabolism	0.000653301	0	0.0177515	0.122336	0.018166	0.0322014	0.0138387	0.0349621	0.0604409	0.0780378	0.0990769	0.0913287	3.51237e-05	2.8099e-05	0.000189668	2.8099e-05	0.0869663	0.0200978	9.83464e-05	0.0541748	8.42969e-05	9.83464e-05	0.0822035	0.0586706	0.00040041	3.51237e-05	0	0.000477682	0.0552566	0.0558326	7.02474e-06	0.000302064	0.000231816	6.32227e-05	0.00935696	0.0118859	0.000238841	0	0.00415162	7.02474e-06	0.000618177	0.0107689	0	0.00477682	0.000273965	0.000323138
1612802		Poorly Characterized	[S] Function unknown	0.00848213	0.000150669	0.0127313	0.0203292	0.00653211	0.0195281	0.0111638	0.0339651	0.0422699	0.0244488	0.00499131	0.0147625	0.00492993	0.000239955	0.00153894	0.00562189	0.020798	0.0208352	2.23214e-05	0.0029117	0.0103813	8.18451e-05	0.0138734	0.00341889	0.00147383	5.58035e-06	0.00032304	0.00175409	0.00208271	0.00108569	9.11457e-05	0.000292658	0.00113467	3.10019e-06	0.00386532	0.00280878	0.00162326	0.000246155	0.00165302	0.00136037	0.0003218	5.27033e-05	0.000676462	0.00310391	0.00031374	0.000456969
B. Mapping of EggNOG nodes onto KEGG
[truncated: 5 more columns]

## Sheet: S7 - EggNOG & SEED
				EggNOG
				Information Storage And Processing					Cellular Processes And Signaling									Metabolism								Poorly Characterized
#sequences		Node		[A] RNA processing and modification	[B] Chromatin structure and dynamics	[J] Translation, ribosomal structure and biogenesis	[K] Transcription	[L] Replication, recombination and repair	[D] Cell cycle control, cell division, chromosome partitioning	[M] Cell wall/membrane/envelope biogenesis	[N] Cell motility	[O] Posttranslational modification, protein turnover, chaperones	[T] Signal transduction mechanisms	[U] Intracellular trafficking, secretion, and vesicular transport	[V] Defense mechanisms	[W] Extracellular structures	[Z] Cytoskeleton	[C] Energy production and conversion	[E] Amino acid transport and metabolism	[F] Nucleotide transport and metabolism	[G] Carbohydrate transport and metabolism	[H] Coenzyme transport and metabolism	[I] Lipid transport and metabolism	[P] Inorganic ion transport and metabolism	[Q] Secondary metabolites biosynthesis, transport and catabolism	[S] Function unknown	Unassigned
1975790	SEED	RNA Processing	RNA processing and modification	0.00757975	0	0.391419	0.0491955	0.163015	0.0319336	0.00972168	0.000132099	0.074308	0.00513567	0.000139185	1.41715e-05	2.02451e-06	0	0.0152415	0.00827315	0.00845535	0.00873929	0.0245674	6.47842e-05	0.0152607	0.00434155	0.146457	0.0361369
188437			Transcription	0	0	0.000313102	0.866863	4.24545e-05	0	0.000668658	5.30681e-06	9.02158e-05	4.77613e-05	2.12273e-05	1.59204e-05	2.12273e-05	0	1.06136e-05	1.59204e-05	5.30681e-06	0.000551909	0.000344943	2.12273e-05	1.59204e-05	0	0.00129486	0.129672
48656		Experimental Subsystems		0	0	0	0.000637126	0.751685	0	0.00577524	2.05524e-05	0	0.00371999	0.000328839	0.000184972	0	0	6.16573e-05	0.000123315	0	0	0.000945413	0	2.05524e-05	0	0.0096391	0.227187
283883		DNA Processing	DNA recombination	0	0	7.04516e-06	0.131244	0.581898	0.253372	0.00024658	0.000764399	0.00108848	0.00183174	0.000760877	1.05677e-05	0	0	8.45419e-05	0.000295897	0	3.87484e-05	0	5.63612e-05	1.76129e-05	3.52258e-06	0.0031985	0.0258487
2203877			DNA repair	4.53746e-07	0	0.000106177	0.0208569	0.844485	0.000622993	0.00174284	8.12205e-05	0.0210611	0.000341217	7.35068e-05	5.85332e-05	0	0	8.75729e-05	0.00239442	0.0113473	6.44319e-05	0.00107765	3.40309e-05	0.000161534	1.72423e-05	0.0867086	0.0201155
221979			DNA replication	0	4.50493e-06	9.00986e-06	0.055253	0.897382	0.025097	7.65838e-05	3.60394e-05	9.00986e-06	5.40592e-05	3.60394e-05	0.000103613	0	0	3.60394e-05	1.35148e-05	0	9.00986e-06	4.50493e-06	1.35148e-05	3.60394e-05	4.50493e-06	0.00582938	0.0160376
11099			DNA sulfur modification	0	0	0	9.00982e-05	0.14686	0.103433	0	0	0	0	0	0.00882962	0	0	0	0.0227047	0	0	0	0	0.212001	0	0.146139	0.359942
288751			DNA uptake, competence	0	0.000131601	0.00900776	0.000228571	0.524743	0.000419046	0.0101021	0.008374	0.0071134	7.2727e-05	0.035186	2.42423e-05	0	0	5.88743e-05	0.000616448	0.00395496	6.92638e-06	0.000135064	1.03896e-05	1.38528e-05	3.46319e-06	0.380238	0.0351895
243195			Type I restriction-modification systems	0	0	1.64477e-05	0.000949855	0.000941631	0.00116779	0.000908736	9.45743e-05	0.00042764	3.70073e-05	3.70073e-05	0.951997	8.22385e-06	0	4.11193e-06	8.22385e-06	0	8.22385e-06	0.000143917	2.87835e-05	1.23358e-05	1.64477e-05	0.0173976	0.0258188
4257479		Protein Processing	Protein Synthesis	0	0	0.811268	0.000131298	4.97947e-05	4.97947e-05	0.0106805	6.9055e-05	0.00875424	0.00884467	0.0216201	1.69114e-05	9.39523e-07	3.99297e-06	2.67764e-05	0.0164839	2.88903e-05	0.000110159	7.02294e-05	2.98299e-05	0.000421611	1.87905e-05	0.0991606	0.022235
444647			Protein degradation	0	0	4.49795e-06	0.0142338	0.0151536	0.000148432	2.02408e-05	0.0001102	0.415021	0.00197685	0.000170922	7.87141e-05	0	0	1.34939e-05	0.319377	0.00766451	0.00348816	1.34939e-05	0.000186665	0.0154505	0.00994722	0.198031	0.00700106
740626			Protein folding	0	0	1.62025e-05	0.0205124	9.0464e-05	7.02109e-05	0.000182278	4.05063e-05	0.944713	0.000156624	8.3713e-05	1.75527e-05	2.70042e-06	1.35021e-05	0.00953113	0.000140422	0	0.000140422	1.35021e-05	0.000109367	0.000286244	0.00111797	0.00429096	0.0237785
343669			Protein processing and modification	0	0	0.252397	0.000613963	2.6188e-05	8.72933e-06	0.123284	4.07369e-05	0.343941	0.00829286	0.334002	8.72933e-06	0	0	0.00013385	1.16391e-05	6.69249e-05	8.72933e-05	0.000107662	0.000512121	0.000215323	2.90978e-06	0.0234877	0.036058
160756			Protein targeting, sorting, translocation	0	0	0.00051631	0.0260581	0	0.0194456	0.0279741	0	0.0222262	0.000727811	0.546922	6.22061e-06	0	0	0.00527508	0	0	0.0402722	0.00134987	0	0.0640723	0.0659322	0.0999963	0.0792381
2803			Protein glycosylation in Prokaryotes	0	0	0	0	0	0	0.520157	0	0	0	0	0.0128434	0	0	0	0.117731	0.000356761	0	0	0	0	0	0.34356	0.00535141
104882			Selenoproteins	0	0	0.191491	4.76726e-05	0.000152552	0	0	9.53452e-06	0.000896245	9.53452e-06	0	9.53452e-06	0	0	0.23147	0.316413	0	0	0	0.0205755	0.00010488	0	0.218474	0.0203467
743761		Cellular Processes	Motility and Chemotaxis	0.000164031	0	9.41163e-06	0.0163883	0.000188233	0.00119528	0.00540093	0.739131	5.24362e-05	0.320736	0.027529	2.68904e-06	1.21007e-05	1.34452e-06	7.2604e-05	4.43691e-05	1.74787e-05	5.24362e-05	7.5293e-05	5.10917e-05	2.28568e-05	0.000107561	0.00363961	0.0375981
64794			Microbial communities	0	0	1.54335e-05	0.0934963	0.000108035	6.17341e-05	0.103389	0.00165139	0.00571041	0.0543878	0.00168225	3.08671e-05	0	0	0.0107109	0.0648208	0	0.318841	0.0323487	0	0.0672902	0.00580301	0.194648	0.0524894
2052098			Cell Cycle, Cell Division and Death	0	0	0.0183052	0.119309	0.0318094	0.145526	0.267934	0.00158375	0.0434531	0.0145773	0.00667853	0.000486332	4.87306e-07	1.31573e-05	0.000351835	0.0033858	0.0588422	0.0375089	0.00257687	0.00453585	0.000154963	0.000326495	0.221076	0.0262297
208823			Prokaryotic cell type differentiation	0	0	0.0347807	0.0865805	0.0314237	0.0429072	0.143696	2.39437e-05	0.00705382	0.0584418	8.14087e-05	9.09861e-05	0	0.00141747	0.00251888	0.140147	0.00711607	0.104021	0.0164206	0.0236756	0.0309257	0.00127859	0.0860537	0.274807
1110932		Cell Envelope		0	0	8.82142e-05	0.00281115	0.0012494	6.12099e-05	0.68508	0.000901945	0.00879262	0.0225909	0.0346412	0.0637951	0	0	0.00668808	0.0049796	0.00698423	0.020562	0.00379501	0.0086891	0.0093219	0.0100825	0.0754223	0.0431224
3496550		Energy	Energy and Precursor Metabolites Generation	5.71992e-07	0.000658935	0.000412121	0.018661	0.0134424	0.000319458	0.0184779	5.14793e-06	0.0066108	0.00494287	1.60158e-05	4.49014e-05	6.00592e-06	0	0.436984	0.111554	0.0118849	0.300715	0.00263288	0.0312425	0.00244412	0.00190874	0.0299444	0.00996125
22506			Photosynthesis	0	0	0	0.000311028	0.0123967	0	0.06656	0.00266596	0.000133298	0	0.00266596	0	0	0	0.0425664	0	0	0.0188839	0.00279925	0.0101751	0.0251044	0.00639829	0.140851	0.692082
2127375			Respiration	0	0	0.00146472	0.00675151	2.9614e-05	0.00172419	0.000797697	1.03414e-05	0.171021	0.00565392	0.00167718	0.000288619	0	0	0.644787	0.00333745	4.70063e-06	0.00105952	0.00312921	0.000282038	0.0608868	5.31171e-05	0.0838719	0.0310462
208571		Clustering-based subsystems	Cell Division	0	0	0.00015822	0.227141	0.175197	0.201912	0.000407535	0.000263699	0.165339	2.87672e-05	0.00398425	0.000196576	0	0	0.0378816	0.0106487	1.43836e-05	4.79453e-06	0.146008	4.79453e-06	2.39727e-05	4.79453e-06	0.00025411	0.0307905
217555			Lysine Biosynthesis	0	0	0.0393418	2.75792e-05	9.19308e-06	0	3.21758e-05	4.59654e-06	0.0698996	0	4.59654e-06	9.19308e-06	4.59654e-06	0	0.00485854	0.856092	0.000151686	0.0112661	0.0134035	0	0	4.59654e-06	0.000147089	0.00477121
5845			Possible heterocyst differentiation related cluster	0	0	0	0.000684346	0	0	0.295466	0	0.153293	0.0549187	0	0.279897	0	0	0	0.00598802	0	0	0	0.00889649	0	0	0.0542344	0.147305
13921			Shikimate kinase SK3 cluster	0	0	0	0.000143668	0.311687	0	7.18339e-05	0.000143668	0	0	0.000143668	0	0	0	0	0.219812	0	0.000933841	0	0	0	0	0.39638	0.0708282
50734			Threonine synthase cluster	0	0	0.389226	5.91319e-05	0.000157685	0	1.97106e-05	1.97106e-05	0.0830607	5.91319e-05	1.97106e-05	3.94213e-05	0	0	0	0.515433	1.97106e-05	0.00029566	0	0	1.97106e-05	0	0.00258209	0.00900777
523095		Metabolism	Metabolite damage and its repair or mitigation	0	0	0.00151215	0.00557069	0.233418	0	0.000147201	0	0.0534492	0.0100039	7.64679e-06	0.000118525	1.9117e-06	0	0.0554871	0.0265458	0.274721	0.114442	0.00293637	0.00922203	0.045269	0.000126172	0.152875	0.0141485
138640			Nitrogen Metabolism	0	0	0.0167701	0.0418061	7.21293e-06	0.000454414	0	0	0.00595066	0.00143537	0	0.0105453	0	7.21293e-06	0.484435	0.034146	1.44259e-05	0.00989613	0.00381564	0	0.237233	0.0141373	0.106946	0.0348096
4880468			Amino Acids and Derivatives	0	0	0.00566503	0.0242655	7.8681e-05	0.000376603	0.0129438	1.39331e-05	0.0166121	0.00265856	2.37682e-05	8.31887e-05	1.45478e-05	7.17144e-06	0.0326965	0.728424	0.0112401	0.0129477	0.00233236	0.0305579	0.0631202	0.0217926	0.0382347	0.0100224
1724175			Nucleosides and Nucleotides	0	0	0.00145635	0.0213743	0.00142793	0.00092508	3.88592e-05	3.47993e-06	0.033043	0.000441371	5.79988e-06	1.10198e-05	1.15998e-06	0	0.0491887	0.0226398	0.732507	0.0248235	0.00407963	0.00443226	0.00625923	0.0037096	0.0887967	0.00887555
2049678			Carbohydrates	0	4.87882e-07	0.000359081	0.0320958	0.000837205	0.00222962	0.097429	0.00145633	0.0015178	0.0140549	0.000312732	0.000225401	0	3.41517e-06	0.0313313	0.145051	0.039496	0.421009	0.0917364	0.0146316	0.0131728	0.00953516	0.073596	0.0235174
5278047			Cofactors, Vitamins, Prosthetic Groups	0	5.68392e-07	0.0143843	0.0174174	0.000984834	0.0106469	0.00229214	1.04205e-05	0.023809	0.000856377	0.00044543	0.000242893	0	1.51571e-06	0.067672	0.116416	0.0191895	0.0196662	0.502386	0.0796655	0.0250242	0.0536437	0.0814356	0.0138464
2317420			Fatty Acids, Lipids, and Isoprenoids	0	0	2.41648e-05	0.00758516	0.000149735	7.33574e-06	0.0332201	3.84048e-05	7.4652e-05	3.1069e-05	0.00190125	4.74666e-06	4.31514e-07	4.31514e-07	0.119908	0.00947131	0.00136963	0.0110192	0.0246093	0.526056	0.00139595	0.0212193	0.236427	0.012022
395180			Iron acquisition and metabolism	0	0	0.0116554	0.0299661	1.26525e-05	2.53049e-05	0.0124956	2.53049e-06	0.00186244	0.0407915	2.53049e-06	0.0212005	0	0	0.000711068	0.062202	0.00212814	0.0206185	0.00849739	0.00562782	0.517549	0.185508	0.071866	0.0104282
379741			Phosphate Metabolism	0	0	5.26675e-06	0.00746561	1.31669e-05	5.26675e-06	0.000903247	2.63337e-06	5.26675e-06	0.22123	1.84336e-05	0.000197503	0	0	0.000940114	0.0428819	1.05335e-05	0.0067151	1.05335e-05	2.37004e-05	0.684264	5.26675e-06	0.0220255	0.0133091
228993			Sulfur Metabolism	0	0	4.36695e-05	0.0174285	0	0	0.00442808	0	0.003118	1.74678e-05	0	2.18347e-05	0	0	0.141856	0.210478	0.0129742	0.0519579	0.0258567	0.14176	0.265209	0.0823082	0.0788758	0.0230706
409704		Regulation And Cell Signaling		0	0.0316594	0.0551471	0.369342	0.000356355	0.000151329	0.00661697	3.66118e-05	0.00223576	0.488433	0.00941655	0	0	0	0.0352987	0.000480835	0.0145691	0.028523	1.22039e-05	0.00359528	0.0143909	0.0430799	0.0666969	0.0517032
3518670		Membrane Transport		0	0	0.000760515	0.0407245	0.00256745	0.00419136	0.103341	0.0187699	0.0155471	0.0302035	0.144365	0.040795	4.85979e-05	1.05153e-05	0.00486292	0.0599218	0.00927453	0.0257674	0.00248276	0.000116237	0.289369	0.0174572	0.180526	0.0485914
334822		Secondary Metabolism		0	0	0.00781012	0.028427	0.00222208	0.00258645	0.00191445	0	0.0035153	0.0367031	1.792e-05	0.0325666	0	0.00015232	0.112669	0.0430557	0.0013888	0.0447521	0.0364851	0.190854	0.000507732	0.228217	0.210159	0.027104
2836534		Stress Response, Defense, Virulence		1.90373e-05	0	0.0572717	0.0792636	0.0168096	0.00325115	0.0691714	0.00291835	0.109779	0.0582824	0.0122089	0.0230662	4.9356e-06	4.19526e-05	0.0502201	0.0891384	0.00194216	0.025179	0.0459395	0.0443189	0.120208	0.0268486	0.146656	0.0352899
792632		Miscellaneous		0	0	0.000393625	0.0146878	0.0544805	0.0127159	0.126639	0.00450272	0.0100438	0.0038164	0.0293163	0.0018079	0	0	0.0226902	0.0227356	3.15405e-05	0.00270996	0.00866733	0.0681817	0.102859	0.00582237	0.363302	0.153479
A. Mapping of SEED nodes onto EggNOG
				SEED
				RNA Processing			DNA Processing						Protein Processing							Cellular Processes					Energy			Clustering-based subsystems					Metabolism
#sequences	Node			RNA processing and modification	Transcription	Experimental Subsystems	DNA recombination	DNA repair	DNA replication	DNA sulfur modification	DNA uptake, competence	Type I restriction-modification systems	Protein Synthesis	Protein degradation	Protein folding	Protein processing and modification	Protein targeting, sorting, translocation	Protein glycosylation in Prokaryotes	Selenoproteins	Motility and Chemotaxis	Microbial communities	Cell Cycle, Cell Division and Death	Prokaryotic cell type differentiation	Cell Envelope	Energy and Precursor Metabolites Generation	Photosynthesis	Respiration	Cell Division	Lysine Biosynthesis	Possible heterocyst differentiation related cluster	Shikimate kinase SK3 cluster	Threonine synthase cluster	Metabolite damage and its repair or mitigation	Nitrogen Metabolism	Amino Acids and Derivatives	Nucleosides and Nucleotides	Carbohydrates	Cofactors, Vitamins, Prosthetic Groups	Fatty Acids, Lipids, and Isoprenoids	Iron acquisition and metabolism	Phosphate Metabolism	Sulfur Metabolism	Regulation And Cell Signaling	Membrane Transport	Secondary Metabolism	Stress Response, Defense, Virulence	Miscellaneous	Unassigned
1362	EggNOG	Information Storage And Processing	[A] RNA processing and modification	0.745962	0	0	0	0.00293686	0	0	0	0.000734214	0	0	0	0	0	0	0	0.00367107	0	0	0	0.000734214	0.0917768	0	0	0	0	0	0	0	0	0	0	0	0.000734214	0	0	0	0	0	0	0	0	0.0117474	0	0.141703
3033			[B] Chromatin structure and dynamics	0.000659413	0	0	0	0	0	0	0.02242	0	0.000659413	0	0	0	0	0	0	0	0	0	0	0.00131883	0.0389054	0	0	0	0	0	0	0	0	0	0.000329707	0	0	0.00131883	0.000659413	0	0	0	0.687768	0	0	0.0184636	0	0.227498
421764			[J] Translation, ribosomal structure and biogenesis	0.121122	0.00574018	0.00117838	1.6597e-05	0.0055339	2.37099e-06	0	0.000464715	0.000111437	0.620627	8.06138e-05	0.00163362	0.0122557	0.000203906	0	0.0018067	0.00585161	0.0050763	0.0132894	0.00123292	0.000137518	0.00353041	0	0.00304673	0.000137518	0.000661507	0	0	0.0101075	0.00101004	0.000168341	0.0144939	0.00484631	0.00278592	0.0231148	0.00288787	0.000934172	5.21619e-05	1.6597e-05	0.00806375	0.0061385	0.00937491	0.032172	2.37099e-05	0.0800803
538167			[K] Transcription	0.0138247	0.0219523	0.000551873	0.00589408	0.0183865	0.00129142	0	0.000314029	0.000291731	0.0118309	0.00394859	0.00381108	0.00207928	0.00152555	0	0.000754413	0.00567296	0.0024026	0.0839293	0.0056358	0.00524744	0.0292679	2.97305e-05	0.00541653	0.00763703	1.1149e-05	0	1.1149e-05	0.000276866	0.00790833	0.00424404	0.0858693	0.0122118	0.0602267	0.04014	0.0112735	0.00329266	0.00121709	0.00604273	0.0336531	0.0929804	0.00795664	0.063183	0.00632889	0.331488
432798			[L] Replication, recombination and repair	0.0574032	0.000184844	0.0195149	0.0257557	0.288255	0.0238841	0.000399725	0.0283712	0.0034173	0.00869228	0.0143878	0.00624772	0.00017098	1.15527e-05	0	0.000938082	0.000471352	9.7043e-05	0.0188864	0.00671907	0.00156655	0.011659	0.00021026	0.000914977	0.00708183	7.16269e-05	0	0.000499078	0.000166359	0.0243416	1.84844e-05	0.0053674	0.00196859	0.00209798	0.00630317	0.00243763	0.00112062	0.00076017	6.93164e-05	0.00231286	0.00998387	0.00318855	0.0139603	0.0459683	0.354128
91086		Cellular Processes And Signaling	[D] Cell cycle control, cell division, chromosome partitioning	0.0435083	0	1.09786e-05	0.036482	0.0176756	0.00420482	0.000625782	0.000230551	0.00016468	0.00412797	0.000131744	0.00196518	9.88077e-05	0.00747645	0	0	0.00750939	3.29359e-05	0.336857	0.0249325	0.00106493	0.00260194	0	0.0209472	0.0789583	0	3.29359e-05	0	0	5.48932e-05	0.000252509	0.00528072	0.00117471	0.00270074	0.0421909	0.000636761	3.29359e-05	4.39145e-05	0	0.000142722	0.0166985	0.00119667	0.0383594	0.00775092	0.293843
507941			[M] Cell wall/membrane/envelope biogenesis	0.00875299	0.000314997	0.000250029	0.000218529	0.00637869	0.00080718	0	0.000385872	0.000153561	0.020276	0.000273654	0.000887898	0.0062901	0.00179352	0.00393353	3.34685e-05	0.00282907	0.00566995	0.0936231	0.00747331	0.152626	0.0150313	0.000893805	0.00195101	0.00160058	0.000734337	0.00107887	0.000273654	0.000297279	0.00103752	0.000165374	0.0160215	0.00379375	0.0639956	0.0133421	0.0204866	0.00369137	0.00164783	0.000456746	0.00100799	0.0905912	0.000238217	0.044643	0.0143462	0.389713
90672			[N] Cell motility	0.000474237	7.72013e-05	0	0.000187489	0.000584524	9.92589e-05	0	0.00369464	0.000132345	0.00809511	0.000584524	0.000430122	0.000937445	1.10288e-05	0	0	0.599237	6.61726e-05	0.00614302	2.20575e-05	0.00331966	0.00252559	0.000496294	0.00111391	2.20575e-05	0	0	0.000187489	0	1.10288e-05	0	0.00238221	0.00152197	0.00408064	0.000694812	0.00200723	0.000330863	3.30863e-05	1.10288e-05	5.51438e-05	0.0836863	0	0.0119883	0.00190798	0.262849
306365			[O] Posttranslational modification, protein turnover, chaperones	0.0428411	0.000267655	3.26408e-06	9.13943e-05	0.0173257	0.000205637	0	0.000858453	0.000861717	0.0149071	0.0475217	0.162222	0.0212851	0.00453381	0	0.00137091	4.89612e-05	4.2433e-05	0.052803	0.000969432	0.00495487	0.00985752	9.79224e-06	0.0917011	0.0105528	0.00406052	0.000708305	0	0.00108041	0.0146459	0.000907414	0.0258515	0.0181777	0.00624092	0.0568635	0.00138071	0.000244806	0.000104451	0.00150148	0.00055163	0.0202993	0.000731154	0.0825225	0.00737682	0.271526
388018			[T] Signal transduction mechanisms	0.00722647	0.000649454	0.000201022	0.00027576	0.00505904	0.00046905	0	0.000154632	0.000113397	0.0158859	0.00241999	0.00137622	0.00673165	7.98932e-05	2.5772e-06	1.03088e-05	0.090001	0.00179889	0.0287152	0.0103552	0.0147416	0.00895835	0	0.00763109	0.00096645	0	0.00017525	5.1544e-06	1.03088e-05	0.0045101	0.00276534	0.0162492	0.00487091	0.0113551	0.00910267	0.0019329	0.01711	0.0972867	0.000190713	0.0808365	0.0618631	0.00673165	0.0842306	0.00214938	0.394801
151326			[U] Intracellular trafficking, secretion, and vesicular transport	0.00572274	1.32165e-05	3.96495e-05	0.00011234	0.000759949	1.32165e-05	0	0.0107384	4.62577e-05	0.0453458	0.00197587	0.00114984	0.0526017	0.0600492	0	0	0.0123508	4.62577e-05	0.0196595	5.2866e-05	0.0530907	0.00830657	0.000297371	0.00362132	7.9299e-05	0.00041632	0	0.00011234	0	1.32165e-05	0	0.0209614	0.000984629	0.00152651	0.00165206	0.00475133	0.000204856	7.9299e-05	5.94742e-05	0.00203534	0.29256	0.000211464	0.0197587	0.0171748	0.361438
144488			[V] Defense mechanisms	0.00393112	0.000851282	2.0763e-05	0.000553679	0.00777919	0.000622889	5.53679e-05	1.3842e-05	0.0699781	0.0141465	3.46049e-05	0.00758541	0.000249156	0	5.53679e-05	9.68939e-05	0.000242235	2.0763e-05	0.0320442	0.00020763	0.129374	0.00212474	0	0.011302	0.000152262	0.000103815	0.00843669	0	0.000387575	0.00325979	0.0152677	0.0131291	0.000442943	0.00793838	0.0294073	0.00175101	0.0230261	0.00723936	0.000609047	0.000131499	0.147078	0.0269849	0.0831557	0.00477548	0.345434
2066			[W] Extracellular structures	0.000484027	0	0	0	0	0	0	0	0.000484027	0.000484027	0	0	0	0	0	0	0.000968054	0	0.000968054	0	0	0.00145208	0	0	0	0.000484027	0	0	0	0	0	0.0053243	0.000968054	0.000484027	0	0	0	0	0	0	0.0159729	0	0.00338819	0	0.968538
2482			[Z] Cytoskeleton	0	0	0	0	0.000402901	0	0	0	0	0.00241741	0	0.00684932	0	0	0	0	0.0016116	0	0.00765512	0.0265915	0	0.00523771	0	0	0	0	0	0	0	0	0.00402901	0.0012087	0	0.0016116	0.0016116	0.000402901	0	0	0	0	0.00604351	0.00805802	0.00926672	0	0.917002
470149		Metabolism	[C] Energy production and conversion	0.00707435	1.27619e-05	0.000199937	0.00106987	0.00220143	9.99683e-05	0	0.00113581	2.33968e-05	0.00349251	0.000157397	0.00181006	0.000555143	0.00301607	0	0.00779327	0.00146975	0.000233968	0.00464746	0.000102095	0.00105073	0.216223	0.00126981	0.232692	0.00182495	0.000163778	0	0	4.89207e-05	0.00554505	0.012764	0.0432395	0.0211912	0.0328726	0.0792855	0.0656962	0.00244391	0.000102095	0.0124173	0.00225248	0.00807616	0.0116197	0.0307711	0.00888867	0.174485
671921			[E] Amino acid transport and metabolism	0.00497975	2.97654e-06	1.93475e-05	8.63197e-05	0.00510328	0.000449458	4.01833e-05	0.000147339	0.000282771	0.0132188	0.0211692	0.00232765	0.000617632	2.97654e-06	0.000235147	0.00261936	9.97141e-05	0.00133647	0.00411507	0.00418502	0.0030956	0.0645463	5.65543e-05	0.00385462	0.000291701	0.0193073	1.48827e-06	0.000273842	0.00215204	0.00557357	0.000741159	0.396605	0.00652755	0.0502991	0.0756369	0.0113882	0.00429664	0.00298249	0.0217689	0.00153589	0.0665034	0.00375342	0.0395969	0.00629985	0.151881
195646			[F] Nucleotide transport and metabolism	0.0286538	0.00146694	0.00247897	1.02225e-05	0.0101459	0	0	0.0046257	0.000526461	0.0117457	0.00187073	1.02225e-05	0.00383345	3.06676e-05	5.11127e-06	2.55564e-05	2.04451e-05	0	0.0567607	0.00052135	0.00611819	0.025541	0	0.000214673	0	7.15578e-05	0	0	4.60015e-05	0.0634002	2.55564e-05	0.0345624	0.428989	0.0346084	0.0914049	0.00447236	0.000316899	0.00543328	0.00181961	0.00549462	0.0270949	0.00103759	0.011071	0.000782025	0.134784
504786			[G] Carbohydrate transport and metabolism	0.00943766	3.16966e-05	3.36776e-05	2.57535e-05	0.00544983	0	0	3.36776e-05	0.000322909	0.012116	0.000845903	0.00214744	0.00104599	0.000808263	3.76397e-05	0	0.00204839	0.00316966	0.022566	0.00303495	0.0107907	0.176318	0.000513089	0.00301118	5.94311e-06	0.00238517	3.96208e-06	1.98104e-06	5.94311e-06	0.00634724	0.00082015	0.0417008	0.0179779	0.260318	0.0318353	0.0128252	0.00467525	0.0013689	0.00224253	0.007104	0.0406251	0.00909891	0.0276077	0.00338956	0.275875
277261			[H] Coenzyme transport and metabolism	0.0132042	7.21342e-06	5.77074e-05	3.60671e-06	0.00266536	4.68872e-05	0	0.000140662	0.000281323	0.00231911	0.000706915	0.00475004	8.29543e-05	0.000670848	0	0	0.000721342	0.00371491	0.00916826	0.000782656	0.00544974	0.00940269	0.00245978	0.0033326	0.00981746	0.000934138	0	0	6.49208e-05	0.00210993	0.0029575	0.0109283	0.00419821	0.0475364	0.647307	0.0323666	0.0013417	0.000339031	0.00602681	0.000429198	0.00310898	0.00500972	0.0347398	0.00157253	0.129243
267004			[I] Lipid transport and metabolism	0.00259172	8.98863e-05	0	2.99621e-05	0.00172282	0.000153556	0	8.23958e-05	0.000531827	0.00317224	0.00179773	0.000430705	0.000610478	3.74526e-06	0	0.000823958	0.00028464	3.37074e-05	0.00622837	0.00140073	0.010513	0.0455536	0.00197001	0.00427709	3.74526e-05	7.116e-05	3.74526e-06	0	0	0.0030861	0	0.121908	0.0078688	0.0202581	0.118833	0.346545	0.00171158	0.000179773	0.0100336	0.00137451	0.00274902	0.0164529	0.0435462	0.0354639	0.187578
452257			[P] Inorganic ion transport and metabolism	0.00841115	0.000263125	2.87447e-05	0.000846864	0.00609609	0.00280814	0.000353781	7.29674e-05	2.43225e-05	0.00894845	0.000966265	0.000190157	0.000590372	0.00499937	2.21113e-06	0.000174679	0.00193695	0.000187946	0.0060784	0.00218239	0.00991914	0.0155022	0.000406848	0.0268785	1.99002e-05	4.42226e-06	0	0	0.000906564	0.00425422	0.0120529	0.0755013	0.00723261	0.0330144	0.0663826	0.00763504	0.0752758	0.0498058	0.0242672	0.00229958	0.241869	0.000955209	0.07643	0.0125415	0.211692
142354			[Q] Secondary metabolites biosynthesis, transport and catabolism	0.00717929	0	0	0.000168594	0.0033508	7.02474e-06	0	0.000744623	0.00140495	0.00375824	0.00782556	0.00290824	0.000140495	0.00630822	0	0	0.000913216	0.00053388	0.00768507	4.91732e-05	0.00557764	0.0105512	0.00786069	0.005395	0.000119421	0	0	0	9.83464e-05	0.00118016	0.00389171	0.0613611	0.015904	0.0318923	0.176223	0.0627871	0.0581789	0.000140495	0.00790283	0.0199573	0.0502058	0.0665102	0.0527066	0.0081206	0.310458
1612802		Poorly Characterized	[S] Function unknown	0.0240705	0.000234375	0.000618799	0.00118489	0.0185292	0.00095796	5.89037e-05	0.00666108	0.00224826	0.0351736	0.004734	0.00270213	0.00111545	0.0022061	5.33233e-05	0.00137711	0.00197854	0.000936879	0.037699	0.00204985	0.0095424	0.0172681	0.000520833	0.0107788	0.000268477	0.000905257	4.89831e-05	0.000917658	0.000559895	0.00833208	0.0018719	0.0304755	0.0157198	0.0235274	0.0485546	0.0495244	0.00365389	0.000997023	0.00360739	0.0028838	0.0364986	0.00714285	0.0383674	0.0171354	0.526311
B. Mapping of EggNOG nodes onto SEED

## Sheet: S8 - SEED & KEGG
				KEGG
				Metabolism												Genetic Information Processing				Environmental Information Processing			Cellular Processes					Organismal Systems										Human Diseases
#sequences		Node		Glycan biosynthesis and metabolism	Not included in regular maps	Energy metabolism	Amino acid metabolism	Metabolism of other amino acids	Biosynthesis of other secondary metabolites	Nucleotide metabolism	Carbohydrate metabolism	Metabolism of cofactors and vitamins	Lipid metabolism	Metabolism of terpenoids and polyketides	Xenobiotics biodegradation and metabolism	Translation	Transcription	Replication and repair	Folding, sorting and degradation	Membrane transport	Signal transduction	Signaling molecules and interaction	Cell growth and death	Cell motility	Cellular community - eukaryotes	Cellular community - prokaryotes	Transport and catabolism	Aging	Circulatory system	Development and regeneration	Digestive system	Endocrine system	Environmental adaptation	Excretory system	Immune system	Nervous system	Sensory system	Drug resistance: antimicrobial	Cancer: overview	Cancer: specific types	Immune disease	Neurodegenerative disease	Cardiovascular disease	Endocrine and metabolic disease	Substance dependence	Drug resistance: antineoplastic	Infectious disease: bacterial	Infectious disease: parasitic	Infectious disease: viral
1975790	SEED	RNA Processing	RNA processing and modification	0.000297602	0	0.0129169	0.00916241	0.00207158	0.00891795	0.0141994	0.0263996	0.0847742	0.0020488	2.17634e-05	0.00259997	0.0604133	3.89718e-05	0.0601977	0.237854	1.16409e-05	0.00635341	0.0036021	0.0153058	5.56739e-06	5.06127e-07	0.000158924	0.0232145	5.06127e-07	5.06127e-07	5.06127e-07	6.88332e-05	0.00040895	0.0005122	5.06127e-07	0.000486894	2.53063e-06	5.06127e-07	0.00239702	0.0215048	0.000405914	0	0.000676691	0.000405914	3.03676e-06	5.06127e-07	0.00128556	0.000410469	5.06127e-07	0.0138643
188437			Transcription	5.30681e-06	0	0	1.06136e-05	1.06136e-05	0	5.30681e-06	3.18409e-05	5.30681e-06	0	5.30681e-06	1.06136e-05	5.30681e-06	0.928156	1.06136e-05	5.30681e-06	1.06136e-05	3.18409e-05	0	0	0.00803982	0	0.0121738	0	0	0	0	0	0	0	0	0.00548725	0	0	0	0.0451928	0	0	0.0411172	0	0	0	0	0	0	0.0142382
48656		Experimental Subsystems		0	0	0	0	0	6.16573e-05	2.05524e-05	0	2.05524e-05	0	0	0	0	0	0.000226077	2.05524e-05	4.11049e-05	0	0	0	0	0	2.05524e-05	0	0	0	0	0	0	0	0	0	0	0	0	0	0	0	0	0	0	0	0	0	0	0
283883		DNA Processing	DNA recombination	7.04516e-06	0	1.05677e-05	7.04516e-06	0	0	0	2.11355e-05	8.10193e-05	3.52258e-06	0	3.52258e-06	3.52258e-06	0	0.400147	0	3.52258e-05	1.76129e-05	0	0.003667	1.05677e-05	0	3.87484e-05	0.00395938	0	0	0	0	0	3.52258e-06	0	0	0	0	3.52258e-06	0.00656609	0.00656609	0	0	0	3.52258e-06	0	0	3.52258e-06	0	0.0252921
2203877			DNA repair	0.00122829	0	3.90221e-05	0.000109353	0.00216482	2.58635e-05	0.000585332	0.0198459	0.0216319	0.000726901	1.17974e-05	4.9912e-06	8.62117e-06	0.00531427	0.679045	0.0263767	4.40133e-05	0.000687425	0	0.000362997	3.0401e-05	9.07492e-07	0.000108899	8.16742e-06	4.9912e-06	0	9.07492e-07	4.53746e-07	0.000575803	0.0203904	0.000537235	4.53746e-06	4.08371e-06	0	2.3141e-05	0.0138288	0.0137181	0.0125506	0.00458873	1.81498e-06	0.000538596	4.53746e-07	0.000107992	9.07492e-06	4.53746e-07	0.013675
221979			DNA replication	9.00986e-06	0	1.80197e-05	1.80197e-05	0	9.00986e-06	9.00986e-06	3.60394e-05	1.35148e-05	1.35148e-05	4.50493e-06	4.50493e-06	0.000121633	0.00431122	0.00452295	4.50493e-06	1.80197e-05	0.000171187	0	0.00988382	0.000180197	0	3.15345e-05	0	0	0	0	4.50493e-06	0	0	0	0	0	0	2.25247e-05	0	0	0	4.50493e-06	0	0	0	0.221571	0	0	0
11099			DNA sulfur modification	0	0	0.000810884	0	0	0	0	0	0.0227047	0	0	0	0	0	0.000180196	0.0227047	9.00982e-05	0	0	0	0	0	0	0	0	0	0	0	0	0	0	0	0	0	0	0	0	0	0	0	0	0	0	0	0	0
288751			DNA uptake, competence	0	0	4.15583e-05	0.000626838	6.92638e-06	6.92638e-06	0.00404501	3.80951e-05	0.0254406	3.46319e-06	3.46319e-06	0	0.00898006	0	0.438637	2.07791e-05	0.0157783	0.000180086	0	6.92638e-06	6.92638e-06	0	0.0152761	0	6.92638e-06	0	0	0	3.11687e-05	1.03896e-05	0	0	0	0	3.46319e-06	0	6.92638e-06	0	6.92638e-06	0	0	0	0	0.00162077	0	0
243195			Type I restriction-modification systems	8.22385e-06	0	0	2.05596e-05	4.11193e-06	0	8.22385e-06	1.64477e-05	1.64477e-05	8.22385e-06	0	1.23358e-05	9.45743e-05	4.11193e-06	0.000316618	2.46716e-05	8.22385e-06	2.46716e-05	0	8.22385e-06	4.11193e-06	0	2.87835e-05	4.11193e-06	4.11193e-06	0	0	0	4.11193e-06	4.11193e-06	0	0	0	0	4.11193e-06	4.11193e-06	0	0	0	0	0	0	0	0	0	0
4257479		Protein Processing	Protein Synthesis	0.00498347	0	0.000250148	0.0290456	0.0188438	1.52673e-05	0.00125661	9.86499e-05	0.0418513	0.000981567	4.22785e-06	0.0025151	0.6388	0.000448153	6.13039e-05	0.0278688	0.0278228	0.0187973	7.04642e-07	0.0034349	3.99297e-06	9.16035e-06	0.0219987	0.000436174	9.39523e-07	0	0.00097452	1.64417e-06	0.0164586	0.0156609	7.21084e-05	1.64417e-06	7.4927e-05	0	0.00284629	0.00105931	1.64417e-06	7.21084e-05	0.00360894	1.1744e-06	0.000244746	0	8.59664e-05	0.0154995	0.000416209	0.00250618
444647			Protein degradation	0.000602725	0	6.74693e-06	0.0565212	0.0339595	0.000946818	0.00545601	0.0133162	0.000312608	0	0	0.00030811	0	0	0	0.00138762	0.0402049	0.00790965	2.24898e-06	0.229634	6.74693e-06	2.24898e-06	0.00203307	0.000299114	0.072941	0	0.000209155	0.0068054	0.0984241	0	0	4.49795e-06	0	0	1.34939e-05	4.49795e-06	2.24898e-06	4.49795e-06	0.000137187	4.49795e-06	4.49795e-06	0	2.24898e-06	1.79918e-05	0.0975988	4.49795e-06
740626			Protein folding	0.00423966	0	1.35021e-05	0.000110717	8.10125e-06	6.75105e-06	6.75105e-06	1.89029e-05	9.45146e-06	9.45146e-06	4.05063e-06	9.45146e-06	0.00344978	0.00112472	5.40084e-06	0.314107	0.0233114	0.0562511	0	0.0773076	2.02531e-05	9.45146e-06	0.00012692	0.000982952	0.305443	0	0	2.70042e-06	0.0553707	0.0541866	0	0.0578875	1.35021e-06	0	0.0405292	0.130677	0.0541893	0	0.00307983	0.0544445	0.0902723	0	1.08017e-05	0.279289	0.00200101	0.0133387
343669			Protein processing and modification	1.45489e-05	0	1.45489e-05	0.00366632	8.72933e-06	0	1.16391e-05	3.49173e-05	0.00348882	8.72933e-06	8.72933e-06	2.32782e-05	0.0157564	0	0	0.340042	8.72933e-06	0.0085111	0	0.000584865	5.81955e-06	0	8.72933e-06	0	0	0	0	0	5.81955e-06	2.90978e-06	0	8.72933e-06	0	0	5.81955e-06	0	0	0	2.6188e-05	5.81955e-06	0	0	0	2.6188e-05	0	0.000218233
160756			Protein targeting, sorting, translocation	0.000273707	0.0312959	0.00263132	8.70885e-05	0	0.0133867	3.1103e-05	0.04974	0.0103262	7.46473e-05	0.0279803	3.1103e-05	1.24412e-05	0	0	0.56373	0.563631	0.0219339	0	0	0	0	0.0368633	0	0	0	0	0	0	0	0	0	6.22061e-06	0	1.24412e-05	0	0	0	6.22061e-06	0	0	0	0	0	0	6.22061e-06
2803			Protein glycosylation in Prokaryotes	0.146629	0	0	0.00107028	0.000713521	0.00214056	0	0.336068	0	0.00214056	0	0	0	0	0	0.00107028	0.00499465	0	0	0	0	0	0	0	0	0	0	0	0	0	0	0	0.000713521	0	0.000713521	0	0	0	0	0	0	0	0	0	0	0
104882			Selenoproteins	0	0	0.118571	0.00478633	0.337484	0.000810435	0.000819969	0.0983963	8.58107e-05	0.000181156	0	0.000858107	0.164919	0	9.53452e-06	0.0102591	0	0.0476154	0	9.53452e-06	9.53452e-06	0	9.53452e-06	0	9.53452e-06	0	0	0	0.000181156	0.00544421	0	8.58107e-05	0	0	0	0	0	0	0.000266967	8.58107e-05	0	0	0	0.000772296	0.000676951	0
743761		Cellular Processes	Motility and Chemotaxis	5.37807e-06	1.34452e-06	1.07561e-05	1.34452e-06	1.34452e-06	0	3.49575e-05	1.74787e-05	1.34452e-06	4.03355e-06	2.68904e-06	1.34452e-06	0	0	6.72259e-06	0	0.00387356	0.343227	8.06711e-06	0.000700494	0.924242	8.06711e-06	0.0523784	4.03355e-06	3.76465e-05	0	2.68904e-06	1.21007e-05	1.07561e-05	0.0118923	0	0.0119003	0	0	5.10917e-05	1.07561e-05	2.68904e-06	0	4.03355e-06	2.68904e-06	1.07561e-05	0	2.68904e-06	0.0120563	9.41163e-06	1.07561e-05
64794			Microbial communities	0.0237059	0	0.000154335	0.00581844	0	1.54335e-05	1.54335e-05	0.000200636	0.000848844	9.26012e-05	0.014276	0	0	0	0	3.08671e-05	0.241998	0.0536469	0	0.0133963	0.00441399	0	0.835772	0	0	0	0	0	7.71676e-05	7.71676e-05	0	0	0	0	0.0412538	0	0	0	0	0	0	0	0	0.00892058	0	1.54335e-05
2052098			Cell Cycle, Cell Division and Death	0.211684	8.2842e-06	0.00175869	0.106624	0.0675401	0.00575411	0.0777931	0.0604664	0.0105409	0.00398568	4.38576e-06	0.00416062	0.0102232	0	0.0288924	0.00807515	0.0441373	0.0268135	0	0.0847377	0.0363535	0.000103796	0.0188397	2.19288e-05	1.94922e-06	6.67609e-05	0	0.000137908	0.000137908	0.000186638	7.30959e-06	0.010364	0.000102334	0.000102334	0.0995518	0.00256177	1.36446e-05	0	0.0103236	0.0102588	5.99387e-05	0	9.74612e-07	0.0105448	0	0.00111496
208823			Prokaryotic cell type differentiation	0.00287325	0	4.30987e-05	0.00287325	4.78874e-06	0	0.00181972	4.30987e-05	0.00147493	9.57749e-06	4.78874e-06	4.78874e-06	0.000225071	0	0.0313663	0	1.9155e-05	0.0265823	7.66199e-05	0.0158507	0.0366052	7.66199e-05	0.0193513	0.00079972	0.00079972	0	0	0.000215494	7.18312e-05	2.87325e-05	0	7.18312e-05	0	0	0.00680002	7.18312e-05	0	0	0.00079972	0	7.18312e-05	0	0	1.43662e-05	7.18312e-05	7.66199e-05
1110932		Cell Envelope		0.588367	0	0.000417667	0.000523884	0.00703193	0.191417	0.00790597	0.0722231	0.00335664	0.00676819	0.189759	0.00129441	1.53025e-05	3.60058e-06	1.53025e-05	7.56122e-05	0.0184314	0.0790498	0	0.000387062	0.000520284	0.000115219	0.0416938	0.00267343	0.000148524	0	0	1.2602e-05	0.000234938	0.000234938	0	0	3.60058e-06	0	0.0743043	1.17019e-05	1.08017e-05	0	3.60058e-06	0	2.70044e-06	1.80029e-06	9.00145e-07	0.0169794	1.80029e-06	1.80029e-06
3496550		Energy	Energy and Precursor Metabolites Generation	0.000642347	8.57989e-07	0.367183	0.186712	0.118422	0.0241078	0.0283783	0.776561	0.0711416	0.0519295	0.0622302	0.0557123	0.000238235	5.71992e-07	0.0133943	0.0146633	0.00135934	0.0692265	0	0.0134089	8.57989e-06	0	0.00199654	0.0161456	1.05819e-05	0	0	0.000317742	0.0553697	4.60454e-05	0.00368678	0.00221904	2.08777e-05	0	0.0161656	0.076474	0.00972816	0	0.00366962	2.28797e-06	0.029143	5.14793e-06	1.20118e-05	0.0138165	0.00190559	0.0156523
22506			Photosynthesis	0	0	0.567582	0	0	0.000844219	0	0.000488759	0.0141296	0.000488759	0.0254154	0	0	0	0	0	0	0.183595	0	0	0	0	0.000311028	0	0	0	0	0	0	0	0	0	0	0	0	0	0	0	0	0	0	0	0	0	0	0
2127375			Respiration	6.48687e-05	0	0.581532	0.000845173	0.000914742	2.35031e-06	2.35031e-06	0.0638975	0.0312164	0.00866232	0.00029567	0.00479652	0.000122686	8.74317e-05	9.40126e-07	2.11528e-05	0.0148441	0.113446	4.70063e-07	0.0232662	6.11082e-06	0	0.000157001	4.4656e-05	0.0204266	7.75604e-05	9.40126e-07	0.00124802	0.000125507	0.0348998	3.7605e-06	0.000261825	0.0010473	0	1.88025e-05	0.00533145	4.60662e-05	3.7605e-06	0.00166496	0.000307891	0.00105059	9.40126e-07	0.00129361	0.00492156	4.60662e-05	5.68776e-05
208571		Clustering-based subsystems	Cell Division	0.000115069	0.00304932	0.0377617	0.010174	8.63015e-05	0.0101596	0	4.79453e-05	0.151574	0	0	0.0292514	0.00020137	0	4.79453e-06	0.00374932	0.00618494	0.000469864	4.79453e-06	4.79453e-06	0.00178836	4.79453e-06	0.00500549	4.79453e-06	0	0.00840481	0	9.58906e-06	4.79453e-06	0.00840481	0	4.79453e-06	0	0	8.1507e-05	9.58906e-06	0	0	0.0152418	0	0.00840961	0	0	0	4.79453e-06	5.27398e-05
217555			Lysine Biosynthesis	9.19308e-06	0	0.061612	0.847087	2.75792e-05	0.844839	4.59654e-06	0.0033233	3.21758e-05	0	1.37896e-05	6.89481e-05	0.0376043	0	0	0.0019857	4.59654e-06	4.59654e-06	4.59654e-06	0	0	4.59654e-06	4.59654e-06	0	0	0.0615982	0	0.000128703	4.59654e-06	0.0615982	0	0	0	0	9.19308e-06	4.59654e-06	4.59654e-06	0	0.0623061	0	0.0616028	0	0	0	4.59654e-06	4.59654e-06
5845			Possible heterocyst differentiation related cluster	0	0	0	0	0	0	0	0	0	0	0	0	0	0	0	0	0.0272027	0.000684346	0	0	0	0	0.000684346	0	0	0	0	0.000855432	0	0.000342173	0	0	0	0	0	0.000855432	0.000855432	0	0	0	0	0	0	0.0165954	0	0
13921			Shikimate kinase SK3 cluster	0	0	0	0.108828	0	0	0.161123	0.29337	0	0	0	0	0	0	0	0	0	0	0	0	0	0	0	0	0	0	0	0	0	0	0	0	0	0	0	0	0	0	0	0	0	0	0	0.000143668	0	0
50734			Threonine synthase cluster	0.000335081	0	0.0815627	0.56264	0	0	0	0.00151772	0.51502	0	0	0	5.91319e-05	0	0.000157685	0	0	0.00100524	0	0.0450783	0	0	1.97106e-05	0	0	0.0805574	0	1.97106e-05	0	0.0805574	0	0	0	0	1.97106e-05	0	0	0	0.0815824	0	0.0805574	0	0	0.000985532	0	0
523095		Metabolism	Metabolite damage and its repair or mitigation	0.00082203	0	0.126792	0.0933177	0.0422734	0.0293809	0.348954	0.112601	0.159267	0.0393064	0.00446955	0.116902	4.77925e-05	0	0.0114645	0.0226364	0.000116614	0.00133437	0	0.00175494	0	0	0.00538143	0.0663684	3.8234e-06	0	0	0	7.64679e-06	0	0	1.9117e-06	0	0	1.72053e-05	0.0391363	0	0	0.000265726	0	5.7351e-06	0	1.33819e-05	0.00026955	3.8234e-06	5.7351e-06
138640			Nitrogen Metabolism	0	0	0.554717	0.0283324	0.00996105	0	7.21293e-06	0.0186526	0.0172245	0	0	0.0962853	0.00012262	0	0	0.0119374	0.0550851	0.345773	0	0.00129833	2.16388e-05	0	0.0253174	1.44259e-05	0	0	0	0	0	0	0	2.88517e-05	0	0	0	0.00129833	0.00129833	0	0.00132718	0.00132718	0.00129833	0	0.00129833	0.00132718	0.00129833	0.00129833
4880468			Amino Acids and Derivatives	0.00122673	2.04898e-07	0.106342	0.762821	0.0535789	0.0911599	0.0297709	0.0997917	0.0446367	0.0112868	0.0119864	0.026468	0.00040283	2.25388e-06	1.51625e-05	0.000979004	0.049993	0.0205206	0.000216782	0.0184622	0.000230716	0.000216782	0.0410053	0.00477024	0.000627194	2.04898e-07	1.63919e-06	0.00243542	0.00107203	0.000701367	0.00315503	0.000228052	0.013978	0	0.000204898	0.000692352	0.000440532	0	0.000119866	0.00951118	0.000217807	2.76613e-05	0.000430082	0.00547325	0.00319785	0.000219241
1724175			Nucleosides and Nucleotides	2.89994e-05	2.89994e-06	0.00292778	0.125979	0.0379996	0.00497049	0.784404	0.0302742	0.125343	0.000285354	7.53984e-06	0.0920608	0.000180956	0	7.53984e-06	6.95985e-06	0.0230974	0.000262734	0	0.000205316	9.56979e-05	5.79988e-07	0.00264126	0.0009506	1.91396e-05	0	5.79988e-07	0.00939174	5.79988e-06	1.15998e-06	5.79988e-07	4.6399e-06	0	0	0.000331753	6.95985e-06	6.95985e-06	0	0	2.89994e-06	6.37986e-06	0	0.0298676	4.5819e-05	4.6399e-06	6.37986e-06
2049678			Carbohydrates	0.155237	0	0.0797545	0.12017	0.0609676	0.0256743	0.000685961	0.548855	0.140423	0.0675662	0.0028141	0.00287704	0.000139046	0	5.56185e-05	6.83034e-06	0.0455272	0.0147004	0.000334687	0.0232719	0.00643321	0.000328344	0.0761261	0.00697378	3.51275e-05	0	0	0.00049276	0.0358695	0.000161489	0.000154171	0.000328344	1.46364e-05	0	0.000874284	0.000353226	2.14668e-05	0	0.000216619	1.95153e-05	0.0232905	1.12213e-05	0.0202832	0.000956248	0.000359569	0.000344932
5278047			Cofactors, Vitamins, Prosthetic Groups	0.000755961	3.22089e-06	0.0684414	0.132081	0.0278099	0.00789913	0.0320215	0.0998343	0.618487	0.0642988	0.0393958	0.0377725	0.00606531	1.70518e-06	0.000110268	0.0332049	0.0324537	0.03265	0.000440125	0.0392041	6.06285e-06	1.32625e-06	0.0574908	0.0395752	6.19547e-05	0	1.51571e-06	0.0164442	0.0444193	0.0390482	3.08826e-05	0.000361687	4.71765e-05	0	0.000418715	0.00575061	0.000207084	3.22089e-06	0.0211718	2.84196e-06	0.000170328	5.68392e-07	0.0185194	0.0111839	7.3891e-06	0.000115573
2317420			Fatty Acids, Lipids, and Isoprenoids	0.00380121	9.53647e-05	0.0621087	0.09748	0.00624574	0.14194	0.00181797	0.18042	0.205757	0.565575	0.169473	0.073899	0.00378093	0	3.32266e-05	6.94738e-05	8.63029e-05	0.0338825	4.31514e-07	0.00152929	3.45211e-06	1.424e-05	0.0019772	0.0106977	5.60969e-06	0	0.00478593	0.00514149	0.0279479	0.0170772	7.33574e-06	0.000262361	0.000175626	0	0.00277852	0.00763953	2.15757e-06	1.29454e-06	0.000419	3.45211e-06	0.00197375	0.000146283	3.0206e-06	0.00280484	0.00471947	0.000134201
395180			Iron acquisition and metabolism	7.59148e-06	0	0.00656663	0.0112354	0.000415001	0.0491573	0	0.00524571	0.0345387	0.00455995	0.152465	0.00087302	2.53049e-06	0	2.53049e-06	2.78354e-05	0.333901	0.0893795	0	0.000544056	5.06098e-06	0	0.00945645	4.55489e-05	0	0	2.53049e-06	0.000164482	6.83233e-05	8.09758e-05	0	5.82013e-05	1.26525e-05	0	0.00185485	0.00524318	0.00524318	2.02439e-05	0.000549117	0.000561769	0.00513184	1.0122e-05	0.000518751	0.000969179	0.000503568	0.000523812
379741			Phosphate Metabolism	0	0	0.0904959	0.00452677	0.0616578	0.014294	4.2134e-05	0.00454784	1.58002e-05	7.90012e-06	1.05335e-05	5.26675e-06	5.26675e-06	0	2.63337e-06	0.0900956	0.519354	0.362621	0	0.000595142	0.00022647	0	0.00911674	0	3.16005e-05	0	0	7.90012e-06	0	5.26675e-06	0	0	2.63337e-06	0	0.00354715	5.26675e-06	5.26675e-06	0	0	0	0	0	2.63337e-06	0.145907	0	0
228993			Sulfur Metabolism	3.93025e-05	0	0.535291	0.259052	0.0767665	0.0423375	0.016411	0.0654081	0.0473552	0.0530147	0.000310053	0.0145157	0	0	0	0.0436433	0.193255	0.0114327	0	0.00117908	0.0124764	0	0.000746748	0.000283851	0	0	0	0	0.033132	0.000279485	4.36695e-06	2.18347e-05	0	0	5.24033e-05	0.000882123	0.000882123	0	0.000903958	0.000903958	0.000882123	0	0.0206862	0.000934526	0.000882123	0.000882123
409704		Regulation And Cell Signaling		4.88157e-06	0	0.0214448	0.00676586	0.0079594	0.0036026	0.182366	0.0466947	0.00405659	4.88157e-05	0.006822	0.00108127	0	0	0.000307539	2.44079e-06	0.0253256	0.109672	0	0.00702458	0.000944584	0	0.15364	2.44079e-06	7.81052e-05	0	0	2.44079e-06	2.44079e-05	7.32236e-06	0	0	0	0	0.00450569	0.0208614	2.19671e-05	0	0.0105247	0	2.44079e-06	0.0208516	0	0.00300217	0	2.19671e-05
3518670		Membrane Transport		0.00769609	0	0.00181745	0.00325123	0.000128742	2.98408e-05	0.00449602	0.000334501	0.000244979	0.000132152	0.000323418	0.000155456	1.10837e-05	0	1.10837e-05	8.52595e-05	0.245651	0.171904	1.44941e-05	0.00321457	0.00464636	5.54187e-05	0.177	5.25767e-05	4.03562e-05	0.000111406	3.06934e-05	0.0249336	0.00103931	0.008865	0.000118795	5.31451e-05	4.49033e-05	1.79045e-05	0.0881063	6.82076e-05	3.18302e-05	0.00115015	2.24517e-05	2.75672e-05	6.53656e-05	2.10307e-05	0.0212879	0.0230547	4.17771e-05	3.80826e-05
334822		Secondary Metabolism		0.00117674	0	0.00399914	0.461595	0.0111821	0.0204497	0.00252373	0.122874	0.0591837	0.0449941	0.0462694	0.307557	0	2.98666e-06	2.688e-05	3.58399e-05	0.00193834	0.0465621	0.000415146	7.46665e-05	1.49333e-05	0	0.0462395	2.38933e-05	5.97332e-06	0	0	0.00224	3.88266e-05	1.49333e-05	0	0	0.00134698	0	0.00201301	2.38933e-05	2.98666e-06	0	0.0025745	2.98666e-06	0	0.000289706	2.98666e-06	0.000283733	0	0
2836534		Stress Response, Defense, Virulence		0.0345496	0	0.00848042	0.0770708	0.132452	0.0297553	0.0116642	0.0375501	0.0411904	0.0935004	0.00204087	0.0549829	0.0189351	0.00271916	3.73696e-05	0.0219176	0.0778235	0.0638966	6.69832e-06	0.000454428	0.00383602	0.000222455	0.0186823	0.034655	0.0785836	0.000216814	0.000217166	0.0100277	0.0266544	0.00159631	0.00571084	0.000258767	0.000302482	0	0.0646356	0.0450081	0.0445882	1.41017e-06	0.0483294	0.043716	0.000222102	0.000145248	0.0491797	0.0121084	0.000223512	0.000355363
792632		Miscellaneous		1.13546e-05	0	0.0931996	0.0410228	0.00132218	4.54183e-05	0.0187994	0.0211107	0.0295446	0.0310056	5.17264e-05	0.0142437	0.000493293	0	0.000450398	1.38778e-05	0.0024917	0.00628791	0	0.000610624	8.83134e-06	0	0.00797344	0.000394887	0.000598008	0	0	0.00626646	0.0126692	1.51394e-05	7.56972e-06	0	8.83134e-06	0	0.000943691	1.13546e-05	6.3081e-06	2.52324e-06	3.40637e-05	6.3081e-06	1.26162e-06	2.52324e-06	5.04648e-06	0.00252198	0	0
A. Mapping of SEED nodes onto KEGG
				SEED
				RNA Processing			DNA Processing						Protein Processing							Cellular Processes					Energy			Clustering-based subsystems					Metabolism
#sequences		Node		RNA processing and modification	Transcription	Experimental Subsystems	DNA recombination	DNA repair	DNA replication	DNA sulfur modification	DNA uptake, competence	Type I restriction-modification systems	Protein Synthesis	Protein degradation	Protein folding	Protein processing and modification	Protein targeting, sorting, translocation	Protein glycosylation in Prokaryotes	Selenoproteins	Motility and Chemotaxis	Microbial communities	Cell Cycle, Cell Division and Death	Prokaryotic cell type differentiation	Cell Envelope	Energy and Precursor Metabolites Generation	Photosynthesis	Respiration	Cell Division	Lysine Biosynthesis	Possible heterocyst differentiation related cluster	Shikimate kinase SK3 cluster	Threonine synthase cluster	Metabolite damage and its repair or mitigation	Nitrogen Metabolism	Amino Acids and Derivatives	Nucleosides and Nucleotides	Carbohydrates	Cofactors, Vitamins, Prosthetic Groups	Fatty Acids, Lipids, and Isoprenoids	Iron acquisition and metabolism	Phosphate Metabolism	Sulfur Metabolism	Regulation And Cell Signaling	Membrane Transport	Secondary Metabolism	Stress Response, Defense, Virulence	Miscellaneous	Left
352224	KEGG	Metabolism	Glycan biosynthesis and metabolism	0.0020839	0	0	0	0.000746684	0.00226844	0	0	1.13564e-05	0.00112712	0.00302932	0.00372774	8.51731e-06	9.93686e-05	0.000298106	0	0	0.000215772	0.136955	0	0.263503	0.00619492	0	0.000300945	0	0	0	0	1.13564e-05	0.00015899	0.000130599	0.00981194	0.00562426	0.142761	0.0101498	0.00769113	0.00109873	1.41955e-05	0.000746684	0.000309462	0.0301598	0.000576338	0.0500477	5.11038e-05	0.320089
4015			Not included in regular maps	0	0	0	0.000747198	0	0	0	0	0	0	0	0	0	0	0	0	0.120797	0	0	0	0	0.0423412	0	0.0117061	0	0	0	0	0	0	0	0.281196	0.114819	0.000498132	0.000996264	0.0540473	0	0	0	0	0.000249066	0.00323786	0	0	0.369365
692904			Energy metabolism	0.00377541	0	0	7.07169e-05	0.000137104	1.01024e-05	0	5.77281e-06	0	0.00111704	2.8864e-05	8.65921e-05	0	3.03072e-05	0	0.00652038	0.000279981	0.000197719	0.000311731	0.00428775	8.80353e-05	0.237242	0.00647997	0.241416	2.8864e-06	0.000623463	0	0	0.000629236	0.0124693	0.021521	0.0975849	0.00146485	0.0301182	0.0660625	0.0269402	4.90688e-05	0.00571075	0.0478912	0.00148938	0.00386634	0.0012729	0.0191527	0.0134766	0.147595
1009584			Amino acid metabolism	0.00194337	1.98101e-06	5.94304e-06	1.68386e-05	0.000999422	4.95253e-06	0	0	5.44779e-05	0.0191931	0.00287841	0.00148576	6.04209e-05	0.000604209	0	0.00023475	0.000146595	0.000212959	0.0204441	0.00238613	0.000464548	0.0855055	0	0.00246834	0.000113908	0.0220665	0	0.000206025	0.00258522	0.00900965	0.00137879	0.469401	0.0262177	0.0343518	0.0831679	0.029107	0.00140355	0.000265456	0.0211899	0.00136591	0.00643631	0.0267407	0.0285236	0.0108292	0.0865396
302068			Metabolism of other amino acids	0.000473403	4.30367e-05	0	0	0.00583974	3.31051e-06	0	0	0	0.0293808	0.0137121	6.95208e-05	0.000112557	0	3.31051e-06	0.0116762	0	0	0.0641048	0	0.00273779	0.159557	0	0.00111895	0	0.00212866	0	0	0	0.0103983	0.00411497	0.173223	0.0301819	0.0618602	0.0692559	0.0199392	0.000943496	0.00745196	0.0155826	3.31051e-06	0.00791875	0.00186713	0.158759	0.00267158	0.144871
239553			Biosynthesis of other secondary metabolites	0.000738876	1.66978e-05	6.26166e-05	0	0.000179501	0.000246292	0	0.000192024	0	0.00719256	2.50466e-05	0.000492584	5.00933e-05	0.00770602	0	0	0.00048841	2.50466e-05	0.0262698	0	0.0818316	0.0573401	0.000517631	8.34888e-06	0.000325606	0.0883604	0	0	0	0.00682104	0	0.249686	0.00736371	0.0430134	0.0375491	0.154843	0.0151783	0.00273843	0.00530572	3.33955e-05	0.000129408	0.00685861	0.0334331	0.000359002	0.164619
392684			Nucleotide metabolism	0.0230465	0.00132677	4.32918e-05	5.09315e-06	0.00158906	2.54658e-06	0	0.00322651	2.54658e-06	0.00986289	0.0005577	1.01863e-05	0.000812358	2.54658e-06	0	0	0.000145155	0	0.0644208	7.13042e-05	0.0127303	0.0405033	0	5.34781e-05	0	2.80123e-05	0	0.00208565	1.52795e-05	0.0562004	1.52795e-05	0.0556554	0.398934	0.00575781	0.0758243	0.00677899	0.00046857	0.00457111	0.00309664	0.0234158	0.016866	0.000674843	0.0086329	0.00518992	0.177382
1107564			Carbohydrate metabolism	0.00658111	6.32018e-06	0	0	0.00458664	1.98634e-05	0	1.26404e-05	3.61153e-06	0.00595722	0.000209469	0.00100671	3.88239e-05	0.0011277	0.000183285	0.00292624	0.00110152	8.12594e-06	0.0164451	8.93854e-05	0.0254848	0.321178	9.02882e-07	0.0186824	1.26404e-05	0.00103922	0	9.02882e-07	3.25038e-05	0.00893492	0.000433384	0.0791629	0.00984503	0.191185	0.0594702	0.0464443	0.00181479	0.000131821	0.00133717	0.00198724	0.00247841	0.00829478	0.0197921	0.00637977	0.155594
760301			Metabolism of cofactors and vitamins	0.0215783	3.28817e-05	1.4468e-05	3.94581e-06	0.00817308	6.31329e-05	5.52413e-05	0.00111929	4.60344e-05	0.022228	0.000273576	0.00295935	3.15664e-05	0.00332631	0	2.63054e-06	9.20688e-06	0.000227541	0.00426542	3.4197e-05	0.00316454	0.045674	0.000164409	0.00913454	0.00531895	2.63054e-06	0	0	0.00316717	0.0161344	0.000649743	0.0400157	0.0301802	0.0465329	0.524655	0.0664276	0.00235565	5.26107e-06	0.00456004	0.00024727	0.000682624	0.00769958	0.0137814	0.00272655	0.112284
452109			Lipid metabolism	0.00427994	0	2.21186e-06	0	0.00208136	6.63557e-06	0	3.0966e-05	0.000426888	0.000449007	2.21186e-06	0.000152618	8.40505e-05	0.0001305	0	6.63557e-06	8.84742e-06	2.43304e-05	0.00323152	0	0.00452103	0.0465043	0	0.00484396	8.84742e-06	2.87541e-05	0	0	0	0.00920132	0	0.0559821	0.00337087	0.0337573	0.0842607	0.349367	0.000743184	0.000269846	0.000849353	1.5483e-05	0.00076309	0.0037867	0.0744555	0.0210237	0.295334
191188			Metabolism of terpenoids and polyketides	0.00667406	0	0	0.000188296	0.00505262	0	0	0	0	0.00105655	0.00211833	5.23045e-06	0.000324288	0.0014593	0	0	0	0.00681005	7.84568e-05	0	0.109855	0.114992	0.0138764	0.000167375	0	0	0	0	0	0.000674729	0	0.0861508	0.00149591	0.00661129	0.126818	0.28269	0.0285269	2.09218e-05	0.000339979	0.00156391	0.00486955	0.0082275	0.0146087	0.00131807	0.173426
271979			Xenobiotics biodegradation and metabolism	0.00282375	0	0	0	0.0040334	3.67675e-06	0	0.000172807	0	0.0220164	0.000573574	0.00012501	0.00141187	0	0	0.000886098	0.000121333	0	0.0107655	0	0.000893451	0.113656	7.35351e-06	0.0111957	3.67675e-06	0.000194868	0	0	2.20605e-05	0.0349696	0.0134863	0.122491	0.0922755	0.015799	0.107795	0.104394	0.000746381	1.83838e-05	0.00205163	0.000330908	0.00193765	0.0643064	0.0781899	0.0167991	0.175506
573903		Genetic Information Processing	Translation	0.033145	0.0061892	0	0	5.05312e-05	0	0	0.000278793	1.74245e-06	0.617578	8.71227e-06	0	0.000426901	0	0	0.00254573	1.74245e-06	0	0.00500956	0	6.96982e-06	7.6668e-05	0	0.000162048	0	0.000679557	0	0	0	3.65915e-05	6.96982e-06	0.000466978	0.000874712	0.000731831	0.00058895	1.74245e-06	1.74245e-05	1.74245e-06	1.04547e-05	0	5.05312e-05	5.22736e-06	0.0103293	0	0.32072
115508			Transcription	0.0144579	0.217526	0	8.65741e-05	0.0162413	0	0	0	0	0.000657963	0	0.0313831	0	0	0	0	0	0	0	0	0	0.000978287	0	0	0	0	0	0	0	0	0	8.65741e-06	0	0	0	0	0	2.59722e-05	0	0	0.00026838	8.65741e-05	0.00368806	0	0.714634
303011			Replication and repair	0.0593312	0.000333321	0.000201313	0.0456584	0.46962	0.000217814	0	0.0444571	1.98013e-05	0.00363023	0	0.013356	6.60042e-06	0	0	0	0.0016336	0	0.0246823	0.0157783	0.00079205	0.0192204	0	4.95032e-05	3.30021e-05	0.000250816	0	0	0.000217814	0.00128048	0	0.00372594	0.00077885	1.32008e-05	0.000808552	0.000280518	0	9.90063e-06	0	4.29027e-05	0.00094056	0.00127058	0.00703935	0.000270617	0.284049
404504			Folding, sorting and degradation	0.116011	0.000336214	2.47216e-06	0	0.013807	0	0.000103831	0	2.47216e-06	0.0300467	0.000815814	0.056793	0.0340788	0.0389292	1.73051e-05	3.21381e-05	0	4.94433e-06	0.00967852	4.94433e-06	0.000944366	0.0297871	0	1.23608e-05	7.41649e-05	4.44989e-05	0	0	0	0.00458339	0.000684789	0.0169195	0.000138441	0.00199751	0.0831562	0.00172557	4.44989e-05	0.00877124	0.00975021	0	0.000573542	3.21381e-05	0.0156117	0	0.524507
640498		Environmental Information Processing	Membrane transport	0.00416707	3.43483e-05	3.74708e-05	0.000516785	0.00763156	0.00344107	0	2.1858e-05	0.000256051	0.0298627	0.00297113	0.00321	0.00043716	0.0245856	0	0	0.00206558	0.0043232	0.0265169	0.000137393	0.0180531	0.0268369	0	0.0114801	0.000140516	8.58707e-05	0.00153318	0	0	1.24903e-05	0.00638566	0.100728	0.0234536	0.0988934	0.0557426	0.0115473	0.0313553	0.0439252	0.0219829	0.0103997	0.214758	0.00125059	0.0569354	0.00267136	0.151616
966117			Signal transduction	0.00225853	7.65953e-05	0	6.21043e-05	0.00186623	0.000564114	0	1.96664e-05	5.38237e-05	0.00573015	0.000451291	0.00817396	0.00360722	0.00138286	0	0.000515466	0.0509193	0.000490624	0.00938396	0.0020836	0.0141763	0.05041	0.00125658	0.0312478	0.000130419	0	4.3473e-05	0	0	0.0016261	0.00656339	0.0272462	0.00106405	0.0115887	0.0299281	0.0142612	0.00845343	0.0313285	0.00345507	0.00977004	0.056283	0.00211879	0.0379478	0.0016085	0.571853
144111			Signaling molecules and interaction	0.00219275	0	0	0	1.38782e-05	0	0	0	0	5.55128e-05	0	0	0	0	0	0	0	0	0.000444102	0	0	0	0	0.000256747	0	0	0	0	0	0	0	3.46955e-05	0	6.9391e-06	0.00117965	0	0	0	0	0	0	9.02082e-05	0.00192213	0	0.993803
308653		Cellular Processes	Cell growth and death	0.00250119	0.000333708	0	0.00120524	0.00180786	0.00148711	0	0	0	0.00993349	0.0366852	0.0217817	1.94393e-05	0.000382306	0	1.94393e-05	0.00538145	0.00632749	0.0730011	0.00129919	0.00874121	0.0250054	0	0.0171779	0	0	0	0	0.000178194	0.00492786	0.00141259	0.0444512	0.00299365	0.0179911	0.0539408	0.00588363	0.000780812	0.00157782	0.00649921	0.00648949	0.0077174	0.000622058	0.00742257	0.00114044	0.622881
224217			Cell motility	0.00302832	0.00145841	0	0	0.00290344	0.0019713	0	4.45997e-06	4.45997e-06	0.00857205	3.12198e-05	8.47393e-05	8.91993e-06	0	0	0	0.521985	3.56797e-05	0.0387749	4.45997e-05	0.00145841	0.000312198	0	0.00107931	1.78399e-05	0	4.45997e-06	0	0	0	4.45997e-06	0.00358135	0.000236378	0.0161629	0.000343417	0.00120865	1.78399e-05	0.000611015	0.00930795	0.000334497	0.0113551	7.13594e-05	0.0076756	8.91993e-05	0.367225
127223			Cellular community - eukaryotes	0.000172925	0.000793882	0	0	0.00194933	0	0	0	7.86021e-06	0.0407945	0	0.00213012	0	0	0	0	2.35806e-05	0	3.14409e-05	0	0.00272749	4.71613e-05	0	0	0	0	0	0	0	4.71613e-05	0	0.000141484	2.35806e-05	7.86021e-06	0.000220086	0	0	0.000125763	0	2.35806e-05	0.000817462	0.000432312	8.64624e-05	0	0.949396
433006			Cellular community - prokaryotes	0.00391911	0.00077828	0	0.000346416	0.00242722	4.61887e-05	0	0.000145495	0.000150113	0.0294707	0.000478053	0.000526552	2.30944e-05	0.0108936	0	0	0.023487	0.0157457	0.0209004	0.00260043	0.0335838	0.020136	0	0.00147573	0.00153347	0.000147804	0.000341797	0	0	0.000300227	0.00100691	0.144139	0.00405537	0.0590569	0.0647751	0.00274361	0.0053117	0.0119721	6.92831e-05	0.0254916	0.277742	0.00812691	0.0311058	0.00265354	0.192298
323906			Transport and catabolism	9.57068e-05	0.000182152	0	1.23493e-05	0.000589677	0	0	0	3.08732e-05	0.0186042	0.00207468	0.0105494	0	0	0	0	3.08732e-06	0	0.000123493	8.33575e-05	0.00434694	0.0241058	0	0.00822461	0	0	0.000123493	0	0	0.00949041	0.000142017	0.0202312	0.00325712	0.0228801	0.0602891	0.0181689	9.26195e-06	0.000101881	5.24844e-05	9.26195e-06	0.000577328	0.000259334	0.0492828	4.63097e-05	0.746053
120045		Organismal Systems	Aging	1.66604e-05	0	0	1.66604e-05	0.000674747	0	0	0	0	0.000924653	0.0277313	0.175509	0	0	0	0	0.000474822	0	2.49906e-05	0.000224916	0.0223333	0.0285809	0	0.0279728	0	0	0	0	0	1.66604e-05	0	0.00664751	0.000691407	0.00152443	0.00972135	0.000583115	0	0.000183265	0	0.000924653	0.000858012	0.000274897	0.25413	0.00254904	0.437428
69155			Circulatory system	2.89205e-05	0	0	0	0.00052057	0	0	0	0	4.33808e-05	0	0.000506109	0	0	0	0	4.33808e-05	0	0	0	1.44603e-05	0	0	0.0167595	2.89205e-05	0.000477189	0	0	0.00630468	0	0	0.00621792	0	0	0.000159063	0.000144603	0	0.000101222	0	0	0.0284144	0.000332586	1.44603e-05	0	0.939889
89058			Development and regeneration	1.12286e-05	0	0	0	0.00101058	0	0	0	1.12286e-05	0.00562555	0	0.00041546	0	0	0	0	0	0	1.12286e-05	0	0	0	0	0	0	0	0	0	0	0	1.12286e-05	0.00927485	0.00136989	4.49146e-05	8.98291e-05	0.0230075	0.00660244	0.000157201	0	2.24573e-05	0.000808462	0.000471603	7.86005e-05	0	0.950976
146233			Digestive system	0.00694782	0	0	0	0.000184637	6.8384e-06	0	0	0	0.00313883	0.000895831	0.00017096	0	0	0	0	1.36768e-05	0	0.000902669	0	0.00264646	0.0119262	0	0.0023866	0	0	2.05152e-05	0	0	0	0	0.0245841	0.000670163	0.0090814	0.0715228	0.0157625	0.00475269	4.10304e-05	0	6.8384e-06	0.0866562	0.000150445	0.00767953	0.00271485	0.747136
311558			Endocrine system	0.000128387	0	0	1.28387e-05	0.000821677	0	0	0	0	0.00674353	0.00181026	0.0265889	0	0	0	6.41935e-06	2.88871e-05	0	0.000118758	0	0.000795999	0.100418	0	0.000157274	0	0	0	0	0	2.24677e-05	0	0.0177656	2.88871e-05	0.0278568	0.0706674	0.0328414	0.000186161	4.81451e-05	0.000953274	0.000340226	0.00742398	0.000574532	0.0323535	0.00884586	0.662461
181608			Environmental adaptation	0.000682789	0	0	2.75318e-05	0.00597991	0	0	6.057e-05	0	0.0284239	0	0.0247346	1.10127e-05	0	0	3.85446e-05	0.0261883	0	3.30382e-05	0.000126646	2.20255e-05	0.00340293	1.10127e-05	0.086973	1.10127e-05	0.00018171	0.00333686	0	0.00240078	2.20255e-05	0	0.00383794	1.65191e-05	0.000335888	0.0849412	0.0347782	1.65191e-05	5.50637e-05	2.20255e-05	1.10127e-05	0.0266838	0.00018171	0.00158583	3.30382e-05	0.664833
49576			Excretory system	0	0	0	0	0.000665645	0	0	0	0	0.00096821	0	0.000242053	0	0	0	0	0	0	2.01711e-05	0	0	0.0734025	0	0.0510126	0	0	0	0	0	0	0	0.0439527	0	4.03421e-05	0.00223899	0.000282395	2.01711e-05	0.000100855	2.01711e-05	0	0.0297321	0.000282395	0.0112756	0.00917783	0.776565
231151			Immune system	0.000597012	0.00721606	0	0	0.00105126	0	0	0	4.32618e-06	0.00165693	0	0.039061	1.73047e-05	0	0	0	0.0205883	0	0.0375382	0	0.000190352	0.00866101	0	0.00038503	0	0	0.000134111	0	0	0	4.32618e-06	0.00189054	8.65235e-05	5.19141e-05	0.00342633	8.65235e-05	0	4.32618e-05	2.16309e-05	0	0.00114644	0.000367725	0.000562403	0	0.875211
158437			Nervous system	0.000366076	0	0	0	0.000290336	0	0	0	0	0.0032505	0	0.000239843	0	0.000277713	0	0	0	0	0.000536491	0	6.31166e-06	0.0183606	0	0.0384632	0	0	0	0	0	2.52466e-05	6.31166e-06	0.0799182	0	0.000687971	0.00301697	0.00684184	0.00450021	6.31166e-05	0	0	0.00206391	0.000195661	0.00026509	4.41816e-05	0.84058
105307			Sensory system	0.000180425	0	0	0	0.000294377	0	0	0	0	9.49604e-06	0	0.000313369	0	0	0	0	9.49604e-06	0	2.84881e-05	0	0	0	0	0	0	0	0	0	0	0	0	0.00391237	0	0	0.000322866	9.49604e-06	9.49604e-06	2.84881e-05	0	0	0.00036085	0.000161433	3.79842e-05	0	0.994321
130074		Human Diseases	Drug resistance: antimicrobial	0.00463582	0	0	3.07517e-05	0.0017221	0.000499716	0	0	9.99431e-05	0.00621954	0.000169134	0.0295832	0.000153759	0.00588896	7.68793e-06	0	0.00347495	0.00671925	0.201585	0.00121469	0.0453742	0.0361025	0	4.61276e-05	0	0.000322893	0	0	0	0.0080877	0	0.0104325	0.0144533	0.000107631	0.00805695	0.00762643	0.00134539	0.0124391	7.68793e-06	8.45672e-05	0.319526	0.000353645	0.135031	0.000622722	0.137975
340608			Cancer: overview	0.0117907	0.00762166	0	0.00134465	0.00411323	0	0	0.000135053	0	0.00232525	2.93593e-06	0.0134524	0	0	0	0	2.05515e-05	0	0.00189074	0	0.0011685	0.130558	0	0.000334696	0	0	5.87185e-06	0	0	0.00951534	0.00128006	0.00440683	0	0.0016177	0.0111859	0.0128594	0.00250141	4.40389e-05	0.00586598	0.00277739	0.00128006	0.000534339	0.0509178	0.000102757	0.720347
148398			Cancer: specific types	0.000370625	0	0	0.00309303	0.00709578	0	0	0	6.73864e-06	0.00336258	6.73864e-06	0.0305799	0	0	0	0	4.71704e-05	0	0.00897586	0	0.00248656	0.0498592	0	0.000411057	0	0	1.34773e-05	0	0	0	0.00293804	0.0055122	0.00197442	0.00209572	0.00170487	2.02159e-05	0.00559981	6.73864e-05	0.0134638	0.000572784	0.00093667	0.00117252	0.11302	6.73864e-06	0.744606
58726			Immune disease	0.00112386	3.40565e-05	0	0	0.0653373	0	0	0	0	1.70282e-05	0	0	0	0	0	0	0	0	3.40565e-05	0	0.000681129	0	0	0.0437966	0	0	0.000527875	0	0	0	0	0	0	6.81129e-05	0.000476791	1.70282e-05	0	3.40565e-05	0	0	0.0430133	0	0.000340565	0.00214556	0.842353
272568			Neurodegenerative disease	0.00135746	0.0124189	0	3.66881e-06	0.00320287	0	0	0	0	0.0218478	3.66881e-06	0.0161097	1.46752e-05	0.000432919	0	7.33762e-06	0	0	0.0318269	9.90578e-05	1.8344e-05	0.00910965	0	0.0299888	7.33762e-06	0.000121071	0	0	0.0015996	0	0.00160327	0.00429251	7.7045e-05	0.00077045	0.0358002	0.00412374	0.000818144	3.66881e-05	0.00734862	0.000304511	0.00346702	0.000157759	0.072437	0.000121071	0.740472
108815			Cardiovascular disease	0.000211368	1.83798e-05	0	0	0.000569774	0	0	0	0	0.00305105	1.83798e-05	0.0421082	3.67596e-05	0	0	0	0	0	0.079263	0	3.67596e-05	0.0271378	0	0.00137849	0	0	0	0	0	1.83798e-05	0.00401599	0.0500666	0.000211368	0.000119469	0.000101089	1.83798e-05	0.00217801	6.43294e-05	0.0184074	0	0.0081974	0.000192988	0.150972	0	0.611607
165969			Endocrine and metabolic disease	0.000289211	0	0	4.21766e-05	0.00168706	0	0	0	0	0.0381939	6.02522e-06	0.0407486	0	0	0	0	4.21766e-05	0	0.000451892	0	1.20504e-05	0.0908543	0	0.0249866	1.20504e-05	0.000198832	0	0	0.002627	4.82018e-05	0.002627	0.00139183	7.23027e-05	0.0388205	0.00722424	0.00328977	0.00208473	9.64035e-05	0.0120384	5.4227e-05	0.000777254	0.000927884	0.000421766	7.83279e-05	0.729895
61991			Substance dependence	0	0	0	0	0.000758175	0	0	0	0	0.00111306	0	0.000483941	0	0	0	0	0	0	4.83941e-05	0	0	0.000742043	0	0	0	0	0	0	0	0	0	0.0260038	0	4.83941e-05	6.45255e-05	0.0159378	0.00950138	0.00011292	0	0.00664613	0.000854963	0.00035489	9.67882e-05	1.61314e-05	0.937217
108963			Drug resistance: antineoplastic	9.17743e-06	0	0	0	0.00812202	9.17743e-05	0	0	0	0.00300102	9.17743e-06	0.0002845	0	0	0	0	9.17743e-06	0	9.17743e-06	0	0.000137661	0.0270918	0	0.00299184	0	0	0	0	0	0	0.00400136	0.00374439	0.0477869	0.0432532	0.118554	0	0.00278076	9.17743e-05	0.0224021	0	0.0638565	0.000468049	0.16401	0	0.487294
301727			Infectious disease: bacterial	0.00216752	0.000188912	0	1.98855e-05	0.00259175	0	0	1.65713e-05	3.31425e-06	0.0424987	3.31425e-06	0.0674882	0.000679422	0	0	0	0.0196535	7.29136e-05	0.0286716	3.31425e-06	0.00675445	0.0206379	0	0.0117921	0	0	0.00010937	0.00204821	0	1.3257e-05	0.00144833	0.00933957	7.95421e-05	0.00244923	0.0273824	0.00234318	0.00121965	0.022116	0.00664508	0.000159084	0.0260103	0.000182284	0.00698645	0.00697651	0.681258
72374			Infectious disease: parasitic	0.000290159	0	0	0	0.00118827	0	0	0	0	0.0214027	0.00719872	0.0451267	0	0	0	0	0	0	1.38171e-05	0	0.00142316	0.00547158	0	0.000829027	0	0	0	0	0	0.00418659	0.00602426	0.0304944	0	1.38171e-05	0.0106668	0.011482	0.0030674	8.29027e-05	0.0276204	2.76342e-05	0.00896731	0.000386879	0.000981015	0	0.813068
348489			Infectious disease: viral	0.00351805	0.00246206	0	2.00867e-05	0.00119659	0	0	0	2.86953e-06	0.0624783	5.73906e-06	0.00929154	0	0	0	0	1.72172e-05	0	0.000281214	0	0.000117651	0.0260353	0	0.00780512	0	0	8.89555e-05	0	0	8.60859e-06	0.00125399	0.00142042	0.00134581	0.000883816	0.00375048	0.00012052	0.000637036	4.01734e-05	0.00573332	0.000249649	0.00134868	0.000444777	0.00286953	2.86953e-06	0.86657
499851		Not Included in Pathway or Brite	Poorly characterized	0.0179353	0.000110033	0.00214064	0.000482144	0.010003	0.00307892	0	0.00153446	0.0013344	0.0316314	0.00518354	0.00354706	0.00152045	0.000534159	0	1.20036e-05	0.00106432	0	0.036981	2.0006e-06	0.00756425	0.0205381	0.0013364	0.0142462	0.000882263	0.00288286	2.0006e-06	0.00385515	0.000450134	0.00946682	0.00097429	0.0353505	0.00699608	0.0128978	0.0581193	0.0386315	0.00455136	0.00317695	0.00545363	0.00506551	0.02016	0.0151185	0.0257477	0.0159127	0.573525
203450			Unclassified: genetic information processing	0.0732563	7.86434e-05	0	0.0231015	0.0678103	0.000245761	0	0.00211354	0.00250676	0.0272549	0.00394692	0.000157287	0.00047186	0	0	0.00140575	7.86434e-05	0	0.0146719	0.0026493	0.00211354	0.00715655	0	0.0478152	0.00136643	0	0	0	0	0.00103219	0.000398132	0.0574883	0.0266896	0.00248218	0.0357483	0.00292947	0.00268371	0	0.00189236	0.0062374	0.0144507	0.00140575	0.0756156	0.033738	0.459007
690981			Unclassified: metabolism	0.0102521	2.89444e-06	8.24914e-05	0.000329966	0.0152725	0.000117225	0	0.000872672	0.00113462	0.0205823	0.00949809	0.00317375	0.0201843	0.00172219	0.00061362	0.00508263	0.00235318	0.000824914	0.0263929	0.00283799	0.0178283	0.0391313	0.000808995	0.0467046	0.000128802	0.00186981	1.44722e-06	0	0.000952269	0.0177111	0.0102159	0.0443254	0.0252221	0.0577512	0.067643	0.0390647	0.00295522	0.000907406	0.00267301	0.0124142	0.0292526	0.0151755	0.074701	0.0256896	0.345546
266598			Unclassified: signaling and cellular processes	0.0276184	0.000251315	0	9.00232e-05	0.00684926	0.000821462	0	0.00117405	1.50039e-05	0.0443327	0	0.000566396	0.000318832	8.25212e-05	2.62568e-05	3.00077e-05	0.000712684	7.50193e-06	0.0428623	0.0659345	0.0180346	0.0149063	0	0.0208404	0.000712684	0.00222807	0.0015604	0	0.00321083	0.0113842	0.00459868	0.0323821	0.0150976	0.0248539	0.035004	0.00616284	0.00333461	0.0152477	0.000588902	0.00343588	0.0584626	0.00902482	0.0510769	0.00784327	0.468316
B. Mapping of KEGG nodes onto SEED
[truncated: 5 more columns]

## Sheet: S9 - Small db 2 EggNOG
argminer	card	megares	ec	metacyc	vfdb core	vfdb full	EggNOG node		#sequences in EggNOG
0	0	0	0.000389245	0.000162417	0.000273373	3.46548e-05	[A] RNA processing and modification	Information Storage And Processing	1362
0	0	0	5.62242e-05	8.12084e-05	0	0	[B] Chromatin structure and dynamics		3033
0.0357719	0.0396003	0.0598627	0.115376	0.0190028	0.00355385	0.00377738	[J] Translation, ribosomal structure and biogenesis		421764
0.0328133	0.00814212	0.0265633	0.0224162	0.00738996	0.0174959	0.0239118	[K] Transcription		538167
0.000470683	0.00111029	0.0202084	0.039331	0.00950138	0.00492072	0.00408927	[L] Replication, recombination and repair		432798
0	0.000370096	0.000127097	0.0036416	0.00186779	0.0188628	0.0152481	[D] Cell cycle control, cell division, chromosome partitioning	Cellular Processes And Signaling	91086
0.186458	0.0355292	0.0494408	0.059589	0.0570895	0.133133	0.141011	[M] Cell wall/membrane/envelope biogenesis		507941
0	0	0.000381291	0.00116773	0.000893292	0.161017	0.141496	[N] Cell motility		90672
0.000336202	0.000740192	0.0045755	0.0338729	0.0153484	0.0180426	0.0280358	[O] Posttranslational modification, protein turnover, chaperones		306365
0.0271651	0.0177646	0.0223691	0.0111497	0.00690271	0.0385457	0.0441156	[T] Signal transduction mechanisms		388018
0.000134481	0.000370096	0.000508388	0.00245657	0.00284229	0.147348	0.14309	[U] Intracellular trafficking, secretion, and vesicular transport		151326
0.34333	0.589933	0.442933	0.00475744	0.00471009	0.0120284	0.0109509	[V] Defense mechanisms		144488
0	0	0	4.32494e-06	0	0.00273373	0.00187136	[W] Extracellular structures		2066
0	0	0	4.32494e-06	0	0.00109349	0.000242584	[Z] Cytoskeleton		2482
0.00706025	0.00888231	0.010422	0.0604627	0.126604	0.00300711	0.00921819	[C] Energy production and conversion	Metabolism	470149
0.0320065	0.00814212	0.0087697	0.13938	0.0955823	0.0153089	0.0198226	[E] Amino acid transport and metabolism		671921
0.000201721	0.000370096	0.000254194	0.0796135	0.0237128	0.00382723	0.00481702	[F] Nucleotide transport and metabolism		195646
0.124462	0.0318283	0.0382562	0.0731175	0.071707	0.0174959	0.0188176	[G] Carbohydrate transport and metabolism		504786
0.0238031	0.022946	0.0321556	0.0930381	0.0524606	0.0082012	0.0115747	[H] Coenzyme transport and metabolism		277261
0.00134481	0.00296077	0.00406711	0.0417184	0.0590385	0.0082012	0.016669	[I] Lipid transport and metabolism		267004
0.066837	0.0159141	0.0531266	0.0214258	0.0337827	0.0232367	0.0380164	[P] Inorganic ion transport and metabolism		452257
0	0.000740192	0.00228775	0.0113443	0.0782849	0.0259705	0.0762753	[Q] Secondary metabolites biosynthesis, transport and catabolism		142354
0.109131	0.196521	0.173106	0.0532703	0.0933896	0.108529	0.111623	[S] Function unknown	Poorly Characterized	1612802
0.0169446	0.0251665	0.0561769	0.140375	0.26011	0.302078	0.216073	Unassigned
Mapping of small specific functional classification databases onto EggNOG

## Sheet: S10 - Small db 2 SEED
argminer	card	megares	ec	metacyc	vfdb core	vfdb full	SEED node		# sequences in SEED
0.0118343	0.000740192	0.00127097	0.0506451	0.0118564	0.00136687	0.00228722	RNA processing and modification	RNA Processing	1975790
6.72405e-05	0.000740192	0.00635486	0.0160455	0.000568459	0.000273373	0.000311894	Transcription		188437
0	0	0	8.21739e-05	0.000568459	0	0	Experimental Subsystems		48656
0.000470683	0.00407106	0.00139807	0.00862393	0.000243625	0.000546747	0.000277239	DNA recombination	DNA Processing	283883
0.0279048	0.00111029	0.00254194	0.0233979	0.00747117	0.00328048	0.00270308	DNA repair		2203877
6.72405e-05	0	0.0184291	0.00145318	0.000324834	0.00082012	0.000173274	DNA replication		221979
0	0	0	0	0	0	0	DNA sulfur modification		11099
0	0	0	0.000765515	0.000730875	0.000273373	0.000450513	DNA uptake, competence		288751
0	0	0	0.000155698	0.00048725	0	6.93097e-05	Type I restriction-modification systems		243195
0.0519096	0.0103627	0.0113116	0.0778057	0.0152672	0.00765446	0.00599529	Protein Synthesis	Protein Processing	4257479
0	0	0.000381291	0.0106091	0.00284229	0.00136687	0.000173274	Protein degradation		444647
0.00329478	0.000740192	0.00394001	0.00664311	0.00381679	0.00355385	0.00291101	Protein folding		740626
0	0.000370096	0.000127097	0.00858933	0.00146175	0.00136687	0.000693097	Protein processing and modification		343669
0	0	0.000127097	0.000834714	0.00755238	0.000273373	0.00211395	Protein targeting, sorting, translocation		160756
0	0	0	4.75744e-05	0.000812084	0.000546747	0.00346548	Protein glycosylation in Prokaryotes		2803
0	0	0	0.00267281	0.00211142	0.000273373	0.000103965	Selenoproteins		104882
0.000268962	0.00111029	0.00114387	0.00548835	0.00308592	0.126025	0.0931175	Motility and Chemotaxis	Cellular Processes	743761
0.0137171	0.000370096	0.000127097	0.00326101	0.00170538	0.00628759	0.00551012	Microbial communities		64794
0.0131119	0.00259067	0.0087697	0.0363641	0.0134806	0.00628759	0.0133421	Cell Cycle, Cell Division and Death		2052098
6.72405e-05	0	0	0.00034167	0.000568459	0	0	Prokaryotic cell type differentiation		208823
0.0332168	0.00629164	0.00482969	0.0199164	0.0246061	0.0415528	0.0541309	Cell Envelope		1110932
0.00383271	0.00740192	0.00724453	0.0670496	0.0726003	0.00382723	0.00755475	Energy and Precursor Metabolites Generation	Energy	3496550
0	0	0	0.00385352	0.0103135	0	0	Photosynthesis		22506
0.0278375	0.000370096	0.00177936	0.0285706	0.0376807	0.0051941	0.00512892	Respiration		2127375
6.72405e-05	0	0	0.00275931	0.000243625	0.00273373	0.00121292	Cell Division	Clustering-based subsystems	208571
0	0	0	0.00461471	0.00178658	0	6.93097e-05	Lysine Biosynthesis		217555
0	0	0	0	0	0.000546747	6.93097e-05	Possible heterocyst differentiation related cluster		5845
0	0	0	0.00102069	0.000162417	0.00136687	0.00149016	Shikimate kinase SK3 cluster		13921
6.72405e-05	0	0.000127097	0.000125423	0.000568459	0.000273373	0.000138619	Threonine synthase cluster		50734
0.000134481	0.000370096	0.000254194	0.011141	0.00617184	0.00136687	0.00128223	Metabolite damage and its repair or mitigation	Metabolism	523095
0	0	0.000254194	0.00201975	0.00600942	0.000273373	0.00315359	Nitrogen Metabolism		138640
0.0024879	0.00222058	0.00355872	0.118577	0.0742245	0.0155823	0.0187136	Amino Acids and Derivatives		4880468
0.00484131	0.000740192	0.00266904	0.0383536	0.0201397	0.00300711	0.0042972	Nucleosides and Nucleotides		1724175
0.000874126	0.00148038	0.00190646	0.0477214	0.060419	0.0325314	0.0288675	Carbohydrates		2049678
0.0260893	0.0173945	0.0283427	0.11875	0.0834822	0.0101148	0.0191295	Cofactors, Vitamins, Prosthetic Groups		5278047
0.0273669	0.00111029	0.00139807	0.0478944	0.0655352	0.0106616	0.0135847	Fatty Acids, Lipids, and Isoprenoids		2317420
6.72405e-05	0.000740192	0.00317743	0.00221869	0.0238753	0.0451066	0.0628292	Iron acquisition and metabolism		395180
0.00221893	0.00333087	0.00571937	0.00350753	0.00300471	0.00082012	0.00471306	Phosphate Metabolism		379741
6.72405e-05	0	0.000254194	0.00368918	0.0112068	0	0.000242584	Sulfur Metabolism		228993
0.00134481	0.000740192	0.000254194	0.00235709	0.00373559	0.00328048	0.00492099	Regulation And Cell Signaling		409704
0.205487	0.0458919	0.0673615	0.00592084	0.0141303	0.219519	0.226296	Membrane Transport		3518670
0.0024879	0.000740192	0.00139807	0.00314423	0.0237128	0.00546747	0.00273773	Secondary Metabolism		334822
0.487628	0.853072	0.727885	0.0315288	0.0318337	0.036632	0.0737108	Stress Response, Defense, Virulence		2836534
0.00934642	0.00296077	0.0110574	0.00631874	0.0125061	0.0114817	0.0140352	Miscellaneous		792632
0.0418236	0.0329386	0.074606	0.175121	0.337096	0.388464	0.317993	Unassigned
Mapping of small specific functional classification databases onto SEED

[truncated: 3 more sheets: S11 - Small db to KEGG, S12 - Small db 2 InterPro.BP, S13 - Self mappings]
